# Supplementary material for: Complete stranded RNA profiling during early mouse gonad development
Source: NAR Mol Med. 2025 May 2;2(2):ugaf014. doi: 10.1093/narmme/ugaf014 (PMC12430024; doi:10.1093/narmme/ugaf014)
Supplement: ugaf014_Supplemental_Files [file ugaf014_Supplemental_Files.zip]

Archive with 3 entries (3 files):
- Supplementary Table 4. Numbers of DEGs distributed on each chromosome.pdf
- Supplementary Table 5. List of PCR primers.pdf
- Supplementary Tables 1-3_R1.xlsx
