# Supplementary material for: Complete stranded RNA profiling during early mouse gonad development
Source: NAR Mol Med. 2025 May 2;2(2):ugaf014. doi: 10.1093/narmme/ugaf014 (PMC12430024; doi:10.1093/narmme/ugaf014)
Supplement: ugaf014_Supplemental_Files [file ugaf014_Supplemental_Files.zip › Supplementary Tables 1-3_R1.xlsx]

## Sheet: Supplymentary list
	Title	（ NAR Molecular Medicine - NARMME-2025-005）
1	Supplementary Table 1. DEG list of E12.5-vs-E11.5
2	Supplementary Table 2. DEG list of E13.5-vs-E12.5
3	Supplementary Table 3. DEG list of E14.5-vs-E13.5
4	Supplementary Table 4. Numbers of DEGs distributed on each chromosome
5	Supplementary Table 5. List of PCR primers

## Sheet: Tables S1（E11.5-12.5）
Supplementary Table 1. DEG list of E12.5-vs-E11.5
genes	logFC	logCPM	PValue	FDR
Agt	9.06475	0.304469	9.51107e-17	3.53884e-15
Insl3	8.62031	-0.115313	4.15962e-13	1.08001e-11
Gsta2	8.31452	-0.398748	8.24314e-11	1.67363e-09
Cyp17a1	8.25148	4.73736	5.30432e-99	2.94726e-95
Otx2	8.19626	-0.506944	4.26767e-10	7.80877e-09
Prss42	8.15459	-0.544868	7.42892e-10	1.30625e-08
Rhox2e	8.02181	-0.664933	3.99443e-09	6.44561e-08
microRNA 202	7.97469	-0.707253	7.04361e-09	1.10141e-07
Aqp12	7.87556	-0.795758	2.21221e-08	3.1789e-07
Amh	7.74513	7.36828	2.52579e-145	4.21024e-141
Ptgds	6.71247	4.66912	2.25675e-88	7.52355e-85
Casq2	6.62387	1.86632	2.74652e-36	4.23905e-34
Defb19	6.61234	3.94138	4.16269e-73	6.93879e-70
Dazl	6.54336	6.41093	2.20255e-113	1.83572e-109
Kcns2	6.25741	2.05707	3.43639e-38	5.96679e-36
8030411F24Rik	6.05591	0.426731	2.50387e-16	8.93727e-15
Ren1	5.90935	4.3872	9.20256e-76	1.91747e-72
Hsd3b1	5.86672	4.92629	2.62415e-83	7.29032e-80
Mael	5.76963	1.97772	1.99397e-35	2.84081e-33
Mybpc3	5.55494	2.5495	6.86046e-43	1.84447e-40
Otof	5.51	1.33338	3.39675e-26	2.58028e-24
Tuba3a	5.41921	2.77191	1.85938e-45	5.96037e-43
LOC102635594	5.37517	-0.205186	1.07531e-10	2.14406e-09
Khdc3	5.19736	-0.365858	1.42755e-09	2.42319e-08
Gjb2	5.1757	2.37016	3.47966e-38	5.97963e-36
Etd	5.06202	0.907147	2.90276e-20	1.45741e-18
Mageb4	4.99451	-0.546427	2.01468e-08	2.92787e-07
Ankrd63	4.9586	3.66064	4.09531e-55	2.52832e-52
Stk31	4.94252	3.92661	2.46669e-58	1.7877e-55
Mt3	4.8827	1.43394	3.6466e-25	2.57564e-23
Dhh	4.87864	5.02894	1.34326e-70	2.03552e-67
Gm15529	4.85753	-0.666556	1.01568e-07	1.31857e-06
Scgn	4.85753	-0.666556	1.01568e-07	1.31857e-06
Pax6	4.85238	0.710349	5.62312e-18	2.33745e-16
Chit1	4.7886	0.119449	3.23544e-12	7.62823e-11
Mov10l1	4.78228	2.67809	8.06173e-40	1.67976e-37
Uba1y	4.76178	3.12121	4.05539e-46	1.43828e-43
Rprml	4.7584	-0.752503	3.02271e-07	3.64248e-06
Rhox2b	4.7584	-0.752503	3.02271e-07	3.64248e-06
Hsd17b3	4.75001	3.45976	2.68025e-50	1.14557e-47
Kcnj3	4.74905	2.40971	4.40716e-36	6.55919e-34
Mageb10-ps	4.73427	0.0699293	8.31848e-12	1.87127e-10
Fgf16	4.70616	-0.797449	5.23325e-07	6.0832e-06
Papl	4.65196	-0.84382	9.08175e-07	1.02286e-05
5830411N06Rik	4.64875	-0.00765653	3.48054e-11	7.32539e-10
LOC102633678	4.56526	0.444216	5.05452e-14	1.46528e-12
Usp26	4.49116	2.78129	1.71154e-39	3.35643e-37
Cpeb1	4.42845	3.7934	1.9529e-50	8.56657e-48
LOC102635185	4.42694	-0.206565	1.72659e-09	2.90126e-08
Cst9	4.37937	4.61676	1.6424e-58	1.24442e-55
Lefty2	4.37763	3.99979	2.18978e-52	1.14067e-49
Tex11	4.36507	1.19873	1.08507e-20	5.68774e-19
Col9a3	4.34497	5.51439	9.39962e-65	1.04455e-61
4930550L24Rik	4.34434	0.625975	7.17577e-16	2.45612e-14
Hormad1	4.34195	2.1462	2.39587e-30	2.56005e-28
Aard	4.33575	6.22769	1.21162e-68	1.55358e-65
Ctrb1	4.31346	3.32435	5.66304e-44	1.68566e-41
Krt222	4.30643	0.591206	1.65874e-15	5.46434e-14
Tuba3b	4.2871	0.573504	2.52803e-15	8.16662e-14
Slc13a2	4.2857	0.189534	1.03915e-11	2.31264e-10
Gatm	4.27344	6.24923	2.72108e-67	3.23984e-64
Ddx4	4.27301	5.06943	2.49612e-60	2.18988e-57
Cyct	4.24868	1.09063	2.66954e-19	1.24996e-17
Tex13	4.24463	-0.367321	2.11169e-08	3.04496e-07
Gm10324	4.24463	-0.367321	2.11169e-08	3.04496e-07
Cst13	4.24463	-0.367321	2.11169e-08	3.04496e-07
Arl14epl	4.22346	1.91219	5.16168e-27	4.25941e-25
Col4a4	4.1936	2.49988	4.32384e-33	5.37866e-31
Myh8	4.19295	1.88364	1.50229e-26	1.18681e-24
Prlr	4.19174	3.30789	2.22134e-42	5.78556e-40
Plin1	4.17995	1.58993	1.3345e-23	8.49038e-22
Pdyn	4.17995	1.58993	1.3345e-23	8.49038e-22
A730049H05Rik	4.17902	0.0936767	6.47615e-11	1.32293e-09
Lect1	4.16473	-0.43693	5.82615e-08	7.8446e-07
Slc25a31	4.15956	2.1927	1.46241e-29	1.451e-27
Cacna2d2	4.15713	3.49584	6.53084e-44	1.90987e-41
Sfrp4	4.13794	1.83226	1.00026e-25	7.37756e-24
Gpat2	4.13546	2.06539	4.79754e-28	4.18692e-26
Lefty1	4.13448	2.16922	3.75011e-29	3.59256e-27
LOC101055983	4.12257	0.0432749	1.63327e-10	3.21049e-09
Tex14	4.1144	3.96687	2.56059e-48	1.01625e-45
Asz1	4.1025	2.13933	1.56473e-28	1.40229e-26
Nts	4.10034	0.403677	1.29822e-12	3.17769e-11
LOC101056115	4.09349	0.0174051	2.60031e-10	4.93111e-09
Srpx2	4.08185	1.49879	3.86816e-22	2.24663e-20
Gsg1l	4.05291	2.59894	1.42731e-33	1.83014e-31
Miox	4.0359	-0.547986	2.70647e-07	3.29523e-06
Rpl10l	4.0304	1.28711	5.92333e-20	2.91257e-18
Cbln1	4.01535	5.55533	1.56851e-58	1.24442e-55
Khdc1a	3.99157	1.5626	3.32942e-22	1.9473e-20
Vsig1	3.99027	-0.586963	4.53154e-07	5.30823e-06
Foxa3	3.99027	-0.586963	4.53154e-07	5.30823e-06
4933402E13Rik	3.98508	0.299994	1.1276e-11	2.49284e-10
LOC102634730	3.97095	-0.0909231	1.69869e-09	2.85726e-08
Kcnk3	3.95447	3.53209	3.54693e-42	8.95815e-40
Trap1a	3.95207	1.52614	1.123e-21	6.28163e-20
Clu	3.90537	6.54191	4.43284e-60	3.69455e-57
LOC102634296	3.8965	2.0453	3.40549e-26	2.58028e-24
Aldh1a1	3.89181	6.83484	1.25468e-60	1.16191e-57
Duox2	3.87169	-0.177798	1.13881e-08	1.70862e-07
H2-Aa	3.85981	0.18836	1.01667e-10	2.03689e-09
3110035E14Rik	3.85981	0.18836	1.01667e-10	2.03689e-09
Acsbg1	3.81009	5.02152	1.95595e-51	9.31537e-49
LOC102632837	3.8015	-0.238726	2.97612e-08	4.18641e-07
Tex19.1	3.80089	3.35355	1.30907e-38	2.37183e-36
Kazald1	3.79825	1.64029	7.33726e-22	4.17423e-20
Gm2694	3.79351	1.38062	1.21335e-19	5.81186e-18
Pramel1	3.7558	0.64114	5.3333e-14	1.54074e-12
Gm9788	3.73758	-0.79914	6.10365e-06	5.98129e-05
Dmrtc1c1	3.73758	-0.79914	6.10365e-06	5.98129e-05
2200002J24Rik	3.73758	-0.79914	6.10365e-06	5.98129e-05
Syt15	3.73252	0.831093	4.02063e-15	1.27657e-13
C7	3.72487	1.31806	1.15595e-18	5.09749e-17
Prss35	3.70339	5.64651	1.5141e-52	8.14149e-50
Lhcgr	3.69634	2.03794	1.14288e-24	7.90482e-23
Tex19.2	3.68938	-0.335169	1.27111e-07	1.62986e-06
Foxr1	3.68557	1.75397	4.58621e-22	2.64524e-20
CN725425	3.64998	-0.368785	2.068e-07	2.57059e-06
Tmc1	3.64808	0.298875	1.7453e-11	3.80792e-10
Tdrd12	3.64627	1.6139	1.01394e-20	5.34853e-19
Tesc	3.64552	3.0983	4.6788e-34	6.14102e-32
Rtn4rl1	3.63207	4.58262	1.57797e-45	5.36801e-43
Smc1b	3.61879	3.6927	7.19226e-39	1.31745e-36
Gm11549	3.60263	-0.037043	5.82975e-09	9.26369e-08
Olig1	3.60263	-0.037043	5.82975e-09	9.26369e-08
Mep1b	3.60263	-0.037043	5.82975e-09	9.26369e-08
Nphs1	3.5956	0.498416	2.10719e-12	5.05392e-11
Foxh1	3.58397	2.7422	2.47357e-30	2.62623e-28
Rhox8	3.5672	2.28534	2.9005e-26	2.22804e-24
AU015836	3.5595	4.83402	6.72571e-46	2.33564e-43
Sycp3	3.55261	0.460436	4.84146e-12	1.12556e-10
Nphs1os	3.52488	-0.474539	8.97212e-07	1.01173e-05
Pcp4l1	3.51505	2.63086	1.0774e-28	9.97731e-27
Sohlh2	3.50372	3.21612	1.13486e-33	1.46643e-31
Gstm6	3.50227	5.46772	1.04835e-47	3.97157e-45
Prokr2	3.50002	4.61675	1.4981e-43	4.23251e-41
Gm4804	3.48065	-0.511561	1.46665e-06	1.59684e-05
4833422C13Rik	3.48065	-0.511561	1.46665e-06	1.59684e-05
Dnaic1	3.48065	-0.511561	1.46665e-06	1.59684e-05
Plac9a	3.46258	0.381366	2.59705e-11	5.57145e-10
Dppa3	3.44459	4.42399	2.44154e-41	5.6525e-39
Krt79	3.43707	-0.179161	9.19797e-08	1.20441e-06
mmu-miR-672-5p	3.43502	-0.549545	2.39989e-06	2.51755e-05
Igfbp7	3.43482	4.5935	2.9963e-42	7.68389e-40
Tmem184a	3.42823	5.52411	1.92674e-46	6.98192e-44
Serpina3b	3.41536	0.34016	6.06272e-11	1.2439e-09
Cst8	3.41486	3.7378	1.516e-36	2.40668e-34
Mybphl	3.39862	0.534426	6.96523e-12	1.59046e-10
Slc9a2	3.38586	0.705718	6.17732e-13	1.55779e-11
Trim66	3.38537	1.37865	2.4291e-17	9.68678e-16
Hcrtr1	3.36655	0.297756	1.42268e-10	2.80646e-09
Gm10863	3.36514	-0.240122	2.32792e-07	2.868e-06
Serpina3a	3.36514	-0.240122	2.32792e-07	2.868e-06
Ttyh1	3.36318	2.91573	2.45959e-29	2.4117e-27
Gng13	3.33456	1.79079	6.29412e-20	3.07673e-18
Grem2	3.32826	4.64444	1.01638e-40	2.28946e-38
Adad2	3.32196	0.956978	4.36531e-14	1.2699e-12
Wfdc1	3.31196	1.51384	8.73388e-18	3.58584e-16
Fkbp6	3.30482	3.45555	8.44022e-33	1.04215e-30
Fam20a	3.29055	0.783881	5.83536e-13	1.48051e-11
Ppp1r1b	3.28877	-0.669801	1.05674e-05	9.8977e-05
Tktl2	3.2582	-0.0383326	4.09254e-08	5.62859e-07
LOC102634030	3.23653	-0.712188	1.73427e-05	0.000155006
Cdkn2a	3.23653	-0.712188	1.73427e-05	0.000155006
LOC102639153	3.23589	3.15629	7.59258e-30	7.76447e-28
Utf1	3.22588	4.90504	5.61776e-40	1.18535e-37
Sycp1	3.22112	1.33653	5.66248e-16	1.95016e-14
Dppa2	3.21962	1.52251	2.98562e-17	1.17653e-15
Rpl39l	3.20142	1.95567	1.25274e-20	6.50526e-19
Art3	3.19279	-0.0935594	1.55011e-07	1.96195e-06
Susd3	3.19124	2.90049	1.44727e-27	1.23085e-25
Col9a2	3.18638	4.99119	1.16554e-39	2.36931e-37
Dppa4	3.18152	3.34456	2.15265e-30	2.315e-28
Gm19428	3.18141	0.138798	2.92884e-09	4.79576e-08
EU599041	3.17723	1.48504	9.55611e-17	3.54768e-15
Tmprss13	3.16792	3.96984	2.53154e-34	3.37587e-32
Mup6	3.16785	-0.404675	2.4095e-06	2.5197e-05
L1td1	3.15367	4.43176	1.85313e-36	2.91413e-34
Dock3	3.1498	1.17028	1.38818e-14	4.18437e-13
Enpep	3.14261	4.90441	2.19019e-38	3.84298e-36
Hao2	3.1406	0.79831	2.2955e-12	5.47406e-11
Syce1	3.13523	1.26099	5.0521e-15	1.58594e-13
Chp2	3.12896	2.12817	3.2331e-21	1.75546e-19
Wfdc6a	3.12493	-0.439931	3.85312e-06	3.88787e-05
Adora1	3.11269	3.71971	6.69029e-32	7.96575e-30
Nodal	3.1118	1.51263	1.71854e-16	6.25465e-15
Hsd17b1	3.10503	0.767504	4.77626e-12	1.11195e-10
Piwil2	3.09414	4.00918	2.42496e-33	3.06225e-31
Mmd2	3.0919	3.44676	4.67247e-30	4.92945e-28
Ptk2b	3.09039	5.34447	5.53538e-39	1.03673e-36
Dppa5a	3.08405	5.07508	4.88526e-38	8.22549e-36
Mro	3.0829	4.18924	3.41908e-34	4.52322e-32
Tmem130	3.0807	-0.476058	6.16451e-06	6.03029e-05
Tcl1	3.07777	2.4218	9.80554e-23	5.85837e-21
Gm6269	3.06386	0.0395279	1.69207e-08	2.48066e-07
Pou5f1	3.05895	4.45529	4.42181e-35	6.14226e-33
Gm6792	3.04192	0.568561	1.18443e-10	2.3532e-09
Cpsf4l	3.0395	0.842463	4.04059e-12	9.44637e-11
M1ap	3.03659	1.27133	1.65556e-14	4.93678e-13
Lama3	3.02714	3.05347	1.36904e-26	1.08669e-24
Khdc1c	3.00801	0.379208	1.11003e-09	1.90951e-08
Aoc3	3.00612	1.33519	1.1182e-14	3.39515e-13
Igsf23	3.00479	0.812593	8.26175e-12	1.86146e-10
Nefh	2.99956	0.532414	2.56916e-10	4.88316e-09
Kis2	2.99135	0.184835	7.90326e-09	1.22321e-07
Frem3	2.98795	-0.551104	1.5793e-05	0.000142685
LOC102632665	2.97663	-0.272995	2.26763e-06	2.39084e-05
Kcna7	2.97663	-0.272995	2.26763e-06	2.39084e-05
Foxs1	2.97376	2.49307	4.10364e-22	2.37513e-20
Zan	2.97035	2.76939	3.41105e-24	2.24738e-22
Pla2g4e	2.96922	0.782096	1.69492e-11	3.70282e-10
Gm14124	2.95249	1.52993	1.5477e-15	5.13916e-14
Cnpy1	2.94774	0.995	1.99875e-12	4.82158e-11
Serpinb1a	2.94444	2.12079	1.51517e-19	7.19554e-18
Angptl7	2.93723	-0.305166	3.55231e-06	3.60179e-05
Tacr3	2.93466	2.67313	3.31596e-23	2.04718e-21
Naa11	2.93416	0.316893	3.7454e-09	6.06726e-08
Cp	2.93313	0.620188	1.34995e-10	2.67248e-09
Nlrp4c	2.93103	1.58352	1.09731e-15	3.69518e-14
Mageb16	2.92264	1.9469	2.73855e-18	1.16749e-16
Rbm44	2.91265	3.15382	1.01831e-25	7.47759e-24
Me1	2.91005	6.66656	4.15574e-38	7.06857e-36
Gjb3	2.90891	3.12687	1.5331e-25	1.11595e-23
LOC102637884	2.90582	0.113395	2.81996e-08	3.98693e-07
Fam169b	2.90049	0.954523	5.51295e-12	1.27632e-10
Fmr1nb	2.89672	-0.338061	5.56613e-06	5.48032e-05
Fer1l4	2.88882	-0.630208	4.04722e-05	0.0003385
Spata21	2.88274	0.27382	8.46169e-09	1.29998e-07
Pla2g10	2.88274	0.27382	8.46169e-09	1.29998e-07
Trim47	2.88075	4.51043	2.84801e-32	3.4401e-30
Sphk1	2.88003	2.06468	1.13782e-18	5.04425e-17
Trank1	2.87982	7.22596	1.49826e-38	2.65685e-36
Pou2f3	2.87615	0.0887833	4.31634e-08	5.92173e-07
Hbb-bs	2.87261	7.62798	1.35945e-38	2.43663e-36
Aldh1a7	2.8584	4.41702	2.04929e-31	2.38879e-29
Adam33	2.85505	-0.371713	8.72276e-06	8.29907e-05
Myo1a	2.84482	3.2916	7.5713e-26	5.60915e-24
8030451A03Rik	2.83658	-0.671423	6.47698e-05	0.000518314
Psma8	2.83499	0.898739	2.15421e-11	4.66344e-10
Zyg11a	2.83347	3.94329	4.36128e-29	4.10724e-27
Abca12	2.83184	-0.152305	2.04767e-06	2.17544e-05
AU018091	2.81865	1.08375	2.61442e-12	6.20794e-11
Gm13242	2.81646	0.378128	5.88311e-09	9.31296e-08
Prdm14	2.80602	2.09526	3.50881e-18	1.47698e-16
LOC102632968	2.79437	1.59998	7.99207e-15	2.43992e-13
Fam46c	2.79258	5.42214	1.85133e-33	2.35571e-31
Slc6a14	2.78821	1.31264	3.15121e-13	8.28509e-12
Gm17353	2.78328	0.0123556	1.55474e-07	1.96631e-06
LOC102640363	2.78238	-0.713832	0.000103608	0.000795138
Atp1b2	2.77539	7.16692	3.40476e-36	5.11296e-34
Ush1g	2.7679	-0.441432	2.14197e-05	0.000188414
Gcm1	2.7679	-0.441432	2.14197e-05	0.000188414
Prelp	2.75806	-0.212082	4.8473e-06	4.82386e-05
Sod3	2.75213	0.718196	3.27663e-10	6.14378e-09
Umodl1	2.744	1.49143	6.13952e-14	1.75239e-12
Plcb2	2.73936	4.52409	8.09147e-30	8.17434e-28
Nr0b2	2.73279	0.702009	4.68161e-10	8.50084e-09
Gprin3	2.73275	3.97959	1.31978e-27	1.13399e-25
LOC102639229	2.72227	-0.477578	3.35545e-05	0.000284207
LOC102633909	2.72227	-0.477578	3.35545e-05	0.000284207
Atp4a	2.72227	-0.477578	3.35545e-05	0.000284207
Sox15	2.72166	1.47241	1.06902e-13	2.93568e-12
Inhba	2.72118	2.31165	1.4218e-18	6.20417e-17
LOC102636110	2.71787	-0.0409126	5.63142e-07	6.52783e-06
Fzd9	2.71332	2.60786	2.19424e-20	1.11173e-18
Morc1	2.71187	0.993396	3.50064e-11	7.35841e-10
Rhox5	2.71185	3.75778	2.89459e-26	2.22804e-24
Gdf3	2.71154	1.08298	1.0298e-11	2.29488e-10
Zfp600	2.71154	1.08298	1.0298e-11	2.29488e-10
Adamts2	2.70448	5.33189	1.38713e-31	1.62831e-29
Rassf5	2.70333	2.68761	1.0315e-20	5.42402e-19
Gstm2	2.70188	7.09765	1.49783e-34	2.02986e-32
Synm	2.69761	3.2043	1.97799e-23	1.23952e-21
Gna14	2.69712	3.58621	2.35092e-25	1.69643e-23
Zfp42	2.69171	1.80144	1.45341e-15	4.85509e-14
Ptpn5	2.68547	1.30123	1.52891e-12	3.72594e-11
Liph	2.68494	2.38878	1.36669e-18	5.97936e-17
2410012M07Rik	2.68031	-0.274408	1.14745e-05	0.000106394
Gm2381	2.67974	1.6249	1.56935e-14	4.69651e-13
Fam178b	2.67795	0.869169	1.76395e-10	3.43096e-09
Plxnb3	2.67575	0.764806	4.8108e-10	8.70697e-09
Star	2.67287	4.42512	2.14058e-28	1.89794e-26
Entpd2	2.66049	0.85459	2.47301e-10	4.71116e-09
AI854517	2.65692	0.749134	6.81463e-10	1.21101e-08
AI427809	2.6565	0.0875594	2.26803e-07	2.8025e-06
Pla1a	2.6565	0.0875594	2.26803e-07	2.8025e-06
Islr2	2.64923	4.15763	4.86435e-27	4.03402e-25
Fbxo15	2.64597	2.13043	6.34354e-17	2.39232e-15
D7Ertd143e	2.64581	2.4232	1.91725e-18	8.27944e-17
Nanog	2.64245	3.36067	2.15094e-23	1.34285e-21
Igfbpl1	2.64184	1.86019	1.93199e-15	6.30221e-14
Gm14058	2.63981	-0.306595	1.76491e-05	0.000157238
Slc27a2	2.63981	-0.306595	1.76491e-05	0.000157238
C430002E04Rik	2.63981	-0.306595	1.76491e-05	0.000157238
Vnn1	2.63973	3.23205	7.79076e-23	4.70522e-21
Gstm2-ps1	2.63882	2.12434	7.84828e-17	2.95311e-15
LOC102633006	2.63045	0.925238	1.80632e-10	3.50927e-09
Hormad2	2.62476	1.09469	2.79492e-11	5.97288e-10
Zfp750	2.62458	1.51828	2.95218e-13	7.78637e-12
Cdh23	2.62182	5.51561	1.86919e-30	2.02322e-28
Zfy1	2.61851	0.717275	1.36969e-09	2.32972e-08
Rnf17	2.61405	4.20516	1.31678e-26	1.05021e-24
Otop1	2.61383	-0.124643	2.04767e-06	2.17544e-05
Tinagl1	2.61204	4.818	1.23798e-28	1.13384e-26
Rims4	2.6085	1.97143	8.96607e-16	3.03771e-14
Triml2	2.59393	0.0370289	5.18846e-07	6.03534e-06
Foxl2os	2.5868	1.14279	2.89169e-11	6.16389e-10
8030474K03Rik	2.5795	1.05695	9.76946e-11	1.96438e-09
Gstm1	2.5788	6.94247	7.72983e-32	9.1382e-30
Pdia2	2.57603	-0.591702	0.000128569	0.000965371
Hesx1	2.57603	-0.591702	0.000128569	0.000965371
Fetub	2.57603	-0.591702	0.000128569	0.000965371
Tbx4	2.57443	2.93029	2.1765e-20	1.1061e-18
LOC102635707	2.57059	2.65748	4.77971e-19	2.18282e-17
Myh6	2.56193	1.40318	3.25781e-12	7.67012e-11
AU022751	2.5616	0.0110927	7.85153e-07	8.91534e-06
Rimbp2	2.56079	2.8264	9.33413e-20	4.48388e-18
Kif19a	2.55819	1.83756	1.15405e-14	3.49762e-13
A230065H16Rik	2.55522	-0.373177	4.17025e-05	0.000347743
Hhip	2.55155	5.53375	4.09954e-29	3.90487e-27
Aldh1l1	2.55072	1.68232	7.92549e-14	2.23159e-12
C77370	2.54572	5.33484	1.2729e-28	1.15945e-26
Mall	2.54538	2.90563	5.97846e-20	2.93103e-18
Irx3os	2.54134	1.50837	5.06359e-13	1.30054e-11
Bmp8a	2.52852	-0.0153121	1.18844e-06	1.31494e-05
Ephx1	2.52782	1.71451	6.71315e-14	1.90309e-12
Gstm3	2.51635	2.47024	1.23798e-17	5.0087e-16
Sec14l4	2.51212	0.271558	1.90808e-07	2.38603e-06
Ccdc152	2.51099	-0.407639	6.40444e-05	0.000513989
Aurkc	2.51099	-0.407639	6.40444e-05	0.000513989
Htra1	2.50799	3.77509	1.84054e-23	1.16212e-21
Gm21168	2.50751	4.41235	1.09181e-25	7.98218e-24
Arx	2.50689	6.0544	4.27797e-29	4.05167e-27
Itih5l-ps	2.50171	-0.213462	7.45832e-06	7.18407e-05
E230013L22Rik	2.50171	-0.213462	7.45832e-06	7.18407e-05
Adamts16	2.49952	6.51726	1.63774e-29	1.61535e-27
Actr3b	2.48431	1.8221	5.23399e-14	1.51468e-12
1810064F22Rik	2.47539	0.599939	2.27908e-08	3.26374e-07
Fam83f	2.47539	0.599939	2.27908e-08	3.26374e-07
Esrrb	2.47461	4.16024	2.20275e-24	1.49868e-22
Gm8000	2.46536	-0.442932	9.82733e-05	0.000756287
Rag1	2.46536	-0.442932	9.82733e-05	0.000756287
Fbln2	2.4603	6.80788	2.60399e-29	2.53836e-27
Chchd10	2.45842	5.03666	2.01089e-26	1.57369e-24
Calcoco2	2.45557	0.355462	1.71009e-07	2.15461e-06
Zfp936	2.45549	1.97003	1.78924e-14	5.3069e-13
Socs2	2.45446	5.04779	2.2356e-26	1.74137e-24
Ap3b2	2.45438	3.99173	1.85137e-23	1.16455e-21
Eppk1	2.44207	3.58144	1.15141e-21	6.41899e-20
Gm13247	2.4382	1.68947	5.22222e-13	1.33511e-11
Fam189a1	2.4382	1.68947	5.22222e-13	1.33511e-11
Map7d2	2.43646	2.79138	3.84688e-18	1.61115e-16
Pak3	2.43629	5.66067	3.35049e-27	2.79246e-25
LOC102636384	2.42963	0.334663	2.4886e-07	3.05018e-06
LOC102632316	2.42963	0.334663	2.4886e-07	3.05018e-06
BC052688	2.41824	-0.479097	0.000150641	0.00111305
Clca2	2.41767	2.474	1.23348e-16	4.55895e-15
Dnd1	2.40279	3.27379	4.32447e-20	2.15178e-18
Zfp534	2.40019	0.909541	3.16803e-09	5.15701e-08
Rps6kl1	2.39746	0.823238	6.48402e-09	1.01772e-07
Nkx3-1	2.39437	0.731464	1.36341e-08	2.01656e-07
Zar1	2.38674	0.528388	9.37918e-08	1.22525e-06
Dmrt3	2.38674	0.528388	9.37918e-08	1.22525e-06
Gm5067	2.38614	3.33739	4.72263e-20	2.33595e-18
Nt5e	2.38373	1.98932	6.07409e-14	1.73967e-12
Zic3	2.38319	2.81343	1.10743e-17	4.49143e-16
Fosb	2.38198	7.38514	5.34314e-28	4.63879e-26
Itih5	2.37962	4.1159	9.58296e-23	5.74599e-21
Ddit4l	2.3704	4.68559	3.8626e-24	2.53487e-22
Myt1l	2.36952	-0.516178	0.00023063	0.00162966
Apobec2	2.36952	-0.516178	0.00023063	0.00162966
Aox2	2.36952	-0.516178	0.00023063	0.00162966
Ppp1r16b	2.36864	5.83307	3.07787e-26	2.35344e-24
Ltbp4	2.36509	6.41278	8.43117e-27	6.88918e-25
LOC102638055	2.36505	0.881058	5.99278e-09	9.46859e-08
Pgbd5	2.36163	4.34244	4.12102e-23	2.53481e-21
Mc4r	2.36117	0.00982963	3.45695e-06	3.52222e-05
Dlgap1	2.35423	3.31081	1.46707e-19	6.98703e-18
Gm19461	2.3532	1.56993	6.28918e-12	1.444e-10
Rhox9	2.35232	3.063	1.82862e-18	7.91721e-17
Smpx	2.35044	2.07251	5.69598e-14	1.63419e-12
Zfp819	2.34784	0.598965	8.29579e-08	1.09142e-06
Tfap2c	2.33836	3.38544	1.34387e-19	6.41864e-18
Kcng4	2.33429	1.94859	2.24029e-13	6.00376e-12
Tdrd5	2.33378	3.15119	1.49263e-18	6.49624e-17
Gm826	2.32731	-0.0165887	7.6953e-06	7.38049e-05
Gsta3	2.31352	1.19876	6.93238e-10	1.22932e-08
9030617O03Rik	2.31321	0.666255	7.30664e-08	9.68159e-07
Spo11	2.31236	-0.184616	2.16324e-05	0.000190085
Irx3	2.31042	4.47418	1.16184e-22	6.86763e-21
Adamtsl3	2.30897	2.23708	1.47213e-14	4.41347e-13
Adamts19	2.30454	5.21256	4.19846e-24	2.74448e-22
Gm17768	2.29244	0.225977	1.62683e-06	1.75633e-05
Cyp11a1	2.29152	4.54767	1.40265e-22	8.26176e-21
Akr1c14	2.28604	2.52373	1.84521e-15	6.04279e-14
Arsi	2.27909	0.333563	9.39308e-07	1.05366e-05
Fam184b	2.27763	1.78247	3.13721e-12	7.4071e-11
Fam198a	2.27676	1.69604	8.07448e-12	1.82623e-10
Gm5424	2.26967	1.55133	2.87646e-11	6.13927e-10
Plac9b	2.26687	-0.593281	0.000538084	0.00354268
Slc30a2	2.26072	2.75492	2.74066e-16	9.74074e-15
Shbg	2.25875	2.55057	2.87883e-15	9.22832e-14
Phf11d	2.25781	0.527381	3.29969e-07	3.94566e-06
Nr4a3	2.25323	3.98448	1.65929e-20	8.51039e-19
Xlr4b	2.24735	-0.409121	0.000254748	0.00178495
Ptpro	2.24556	4.11435	1.10448e-20	5.77136e-19
Tdh	2.24451	3.64784	2.84006e-19	1.32237e-17
Kirrel2	2.2443	0.0600387	6.22296e-06	6.08033e-05
Ffar2	2.2443	0.0600387	6.22296e-06	6.08033e-05
Acan	2.24118	2.80062	3.31704e-16	1.16649e-14
Hes5	2.24036	1.13982	2.89843e-09	4.75064e-08
Fndc1	2.23919	1.75125	7.93492e-12	1.79711e-10
Hsf2bp	2.23575	1.5239	6.15449e-11	1.26031e-09
Zbtb32	2.2344	0.508922	4.66057e-07	5.45172e-06
Oit3	2.23174	2.26383	6.34138e-14	1.80691e-12
Scn7a	2.22941	1.74334	1.00134e-11	2.23745e-10
Serpine2	2.22493	5.88117	1.17989e-23	7.59368e-22
Triml1	2.21408	1.05384	1.01947e-08	1.54347e-07
Enpp6	2.21408	1.05384	1.01947e-08	1.54347e-07
LOC102640479	2.21267	-0.63341	0.000819566	0.00512911
2410007B07Rik	2.21267	-0.63341	0.000819566	0.00512911
Cited1	2.20946	2.27447	9.48365e-14	2.62596e-12
Col6a1	2.2088	6.73246	2.49114e-24	1.67439e-22
Sct	2.20102	1.49595	1.32009e-10	2.61649e-09
Itga11	2.19812	2.86278	5.85547e-16	2.01247e-14
Gem	2.19708	4.23576	2.62334e-20	1.32511e-18
Gm10499	2.19682	0.269295	2.8034e-06	2.90428e-05
Sox2	2.19393	4.26194	2.7321e-20	1.37587e-18
C430049E01Rik	2.19078	-0.277232	7.45732e-05	0.000588849
Tmem221	2.1864	0.471288	9.2963e-07	1.0442e-05
LOC102633824	2.18336	-0.12731	3.79475e-05	0.000318664
LOC102633357	2.18336	-0.12731	3.79475e-05	0.000318664
Slc6a4	2.17967	1.93332	5.85893e-12	1.34893e-10
Mei4	2.16831	0.247228	4.03453e-06	4.04886e-05
Phlda2	2.1623	1.91934	8.97821e-12	2.01153e-10
2410076I21Rik	2.15916	0.54461	7.70411e-07	8.76586e-06
Ahsg	2.15686	0.631563	4.60189e-07	5.38687e-06
Mamld1	2.15424	4.74983	8.6003e-21	4.56555e-19
6030469F06Rik	2.15152	-0.480617	0.00057344	0.00374703
Ifi27	2.15024	2.9326	1.33625e-15	4.48169e-14
Dmgdh	2.14786	-0.309454	0.000112452	0.000855758
Prr19	2.14271	-0.0178656	2.91206e-05	0.000249954
Slc34a2	2.14082	0.108548	1.06029e-05	9.92228e-05
Slc35f2	2.13726	2.92211	1.9966e-15	6.50025e-14
9930013L23Rik	2.13317	3.70598	5.02434e-18	2.09377e-16
Fdxr	2.13263	5.10618	4.39219e-21	2.36173e-19
Clca1	2.1279	6.23811	2.83206e-22	1.66224e-20
Tmc3	2.12786	1.66176	1.31525e-10	2.60998e-09
Pdk4	2.12638	3.44687	4.03836e-17	1.56912e-15
Adcy7	2.11788	3.65257	1.08854e-17	4.43642e-16
Btn1a1	2.11396	0.835525	1.46878e-07	1.86325e-06
Arhgdig	2.11359	3.31065	1.76144e-16	6.39683e-15
Sall4	2.11311	5.80387	1.3501e-21	7.47667e-20
C1rb	2.11307	0.68096	5.30842e-07	6.16627e-06
Fgf13	2.11304	3.21507	3.57565e-16	1.25479e-14
Zcchc16	2.11195	0.507906	1.50939e-06	1.6423e-05
Phldb3	2.10573	1.55859	3.867e-10	7.10683e-09
LOC102640560	2.10363	-0.3424	0.00016937	0.00123555
Thbd	2.10113	5.28725	8.48385e-21	4.51812e-19
Rasgef1c	2.1011	-0.517718	0.000857787	0.00531738
Gmnc	2.1011	-0.517718	0.000857787	0.00531738
Gdf15	2.1011	-0.517718	0.000857787	0.00531738
Trpm5	2.09927	2.99253	3.18671e-15	1.01761e-13
Heyl	2.09487	5.16827	1.50995e-20	7.79239e-19
Vipr1	2.08987	0.57943	1.23175e-06	1.35794e-05
Alpl	2.08416	4.22176	1.1546e-18	5.09749e-17
Plxdc1	2.08362	4.38996	5.28572e-19	2.40076e-17
Caln1	2.08187	1.01424	6.8597e-08	9.15487e-07
Tac2	2.07555	0.805552	2.71226e-07	3.29523e-06
Rasd2	2.07555	0.805552	2.71226e-07	3.29523e-06
Cygb	2.07297	3.90738	1.02269e-17	4.17826e-16
Sema7a	2.07116	5.20893	3.50389e-20	1.74869e-18
Rhox6	2.07073	2.741	3.52207e-14	1.03544e-12
Igsf11	2.07047	2.98558	7.05451e-15	2.1736e-13
AA467197	2.0651	-0.216221	0.000124562	0.00093866
Dok7	2.06376	2.06943	9.50912e-12	2.12762e-10
Nfix	2.05962	3.73488	4.58368e-17	1.76049e-15
Ntn4	2.0596	1.52209	1.02623e-09	1.7782e-08
D3Bwg0562e	2.05659	3.03739	5.20999e-15	1.63243e-13
Nwd1	2.05403	0.268163	9.36946e-06	8.85372e-05
Emp1	2.05193	6.53176	2.43274e-21	1.32521e-19
Ass1	2.05049	3.21993	2.00993e-15	6.5309e-14
Trim55	2.04886	-0.555782	0.00128011	0.00759635
Fam196b	2.04414	2.49333	6.03193e-13	1.52348e-11
4930461G14Rik	2.04156	0.0332788	3.24692e-05	0.000275715
Tcf23	2.04008	2.61799	1.71364e-13	4.59979e-12
Chdh	2.04003	1.36816	4.77431e-09	7.64486e-08
Coch	2.03847	1.10175	6.74115e-08	9.00386e-07
Serpinb6c	2.0381	0.451059	4.13172e-06	4.1439e-05
Mical2	2.0361	6.79817	3.52246e-21	1.90019e-19
BC021891	2.03134	4.91297	4.16995e-19	1.92014e-17
Gramd1b	2.03002	6.15204	1.65314e-20	8.50502e-19
Bst2	2.02863	4.52402	1.95971e-18	8.44093e-17
Mkx	2.02657	2.7247	1.31124e-13	3.57726e-12
LOC102634994	2.02608	2.38696	2.00344e-12	4.82591e-11
Gm7361	2.02495	0.246086	1.33265e-05	0.000122122
Slc13a5	2.02343	-0.2471	0.000184687	0.00133618
Fst	2.02299	5.22098	1.93551e-19	9.08817e-18
Eps8	2.01878	5.67307	7.1871e-20	3.49276e-18
1700001L05Rik	2.01873	3.29886	3.06415e-15	9.80353e-14
Tspan32	2.01793	1.83944	2.11789e-10	4.086e-09
Otoa	2.01669	0.131601	2.47454e-05	0.000215395
Fam195a	2.01494	2.82407	8.8978e-14	2.47608e-12
Rasgef1b	2.01301	5.41446	1.55859e-19	7.38071e-18
Bcan	2.01088	-0.410603	0.000382556	0.00258171
Dtna	2.00179	4.64168	3.18291e-18	1.3466e-16
Cnga1	1.99578	1.78706	4.33043e-10	7.90623e-09
Iqch	1.99528	0.223669	1.8943e-05	0.000168137
LOC102637111	1.99466	-0.594861	0.00190528	0.0107367
Clca4	1.99466	-0.594861	0.00190528	0.0107367
Gfra2	1.99367	3.8692	1.55641e-16	5.7145e-15
Lgr5	1.98862	4.50284	8.5906e-18	3.53572e-16
Gm11744	1.98825	1.59245	2.03888e-09	3.39521e-08
Kcnh1	1.98198	5.68433	2.7692e-19	1.29299e-17
Slc4a11	1.98161	1.27331	1.97143e-08	2.87253e-07
Fam65b	1.98099	3.89214	2.18219e-16	7.85636e-15
Ephb1	1.98039	2.52929	2.05379e-12	4.94006e-11
Tnxb	1.96691	4.10017	1.15316e-16	4.27154e-15
Nr4a1	1.96565	7.72108	3.31742e-20	1.6606e-18
Spp1	1.96516	4.16726	8.01964e-17	3.00403e-15
Dcaf12l1	1.96393	5.04885	2.962e-18	1.25953e-16
Tdgf1	1.96026	0.391908	1.12694e-05	0.000104769
Prdm1	1.95946	4.48502	2.53101e-17	1.00451e-15
2400006E01Rik	1.95566	-0.1577	0.000196752	0.00141425
Mafa	1.95128	0.0826615	5.08771e-05	0.000417358
Pcsk6	1.94928	6.2277	3.5188e-19	1.63384e-17
Plcg2	1.94868	4.43854	4.07623e-17	1.58015e-15
Map3k15	1.9486	2.66304	1.16379e-12	2.86124e-11
Gpr174	1.94814	0.288791	2.05119e-05	0.000181098
Fstl4	1.94797	3.05504	8.46307e-14	2.363e-12
Pde8b	1.94767	2.27685	2.36475e-11	5.09511e-10
Mapk13	1.94474	4.29117	8.63049e-17	3.2256e-15
Scara5	1.9445	4.46243	4.56993e-17	1.75927e-15
Slc38a5	1.94423	1.38727	1.72727e-08	2.52782e-07
Rex2	1.94392	0.629645	3.94303e-06	3.96659e-05
Gls2	1.94392	0.629645	3.94303e-06	3.96659e-05
Gjc2	1.93628	-0.310883	0.00040416	0.0027176
Parp12	1.93557	4.00348	4.76165e-16	1.65704e-14
Cbln4	1.9353	3.5171	5.7234e-15	1.78993e-13
Sptbn2	1.93361	5.86839	1.19618e-18	5.26098e-17
Kcng3	1.9328	2.53323	3.75221e-12	8.79685e-11
Bricd5	1.93243	0.695508	3.13688e-06	3.21974e-05
Gm2373	1.92643	2.2103	5.26608e-11	1.08371e-09
LOC102632383	1.92263	0.891152	9.16076e-07	1.03037e-05
Hcn2	1.92124	0.612458	5.38373e-06	5.32274e-05
Gbgt1	1.91906	0.267031	2.88502e-05	0.000248145
Rerg	1.91659	3.19268	8.68636e-14	2.42129e-12
Ptpn20	1.91516	-0.187345	0.000287197	0.0019947
Htra3	1.91196	3.11017	1.52956e-13	4.11895e-12
Hs3st2	1.91176	-0.482137	0.00188854	0.0106604
Hist1h2aa	1.91176	-0.482137	0.00188854	0.0106604
Ogn	1.90864	0.524357	9.41362e-06	8.89041e-05
Inha	1.90862	5.07239	1.87103e-17	7.53337e-16
Ttyh2	1.90638	5.34702	9.33315e-18	3.82246e-16
Pdzd2	1.90275	6.12088	2.29384e-18	9.8293e-17
Strip2	1.902	1.56522	9.31432e-09	1.4231e-07
Abcg1	1.90196	4.20805	5.52648e-16	1.90726e-14
E330020D12Rik	1.8976	-0.0735117	0.000205848	0.00147202
Zglp1	1.89435	0.430554	1.67879e-05	0.000150783
Nppc	1.89358	2.20989	1.01911e-10	2.03931e-09
Gas7	1.89021	7.23349	8.95211e-19	4.00061e-17
Efhc2	1.88939	0.244943	4.05448e-05	0.000338598
1300002K09Rik	1.88939	0.244943	4.05448e-05	0.000338598
Kcnc4	1.88878	0.662479	5.76807e-06	5.6758e-05
C1ra	1.88597	1.92998	1.27835e-09	2.18329e-08
Muc19	1.88403	0.505873	1.29304e-05	0.000118753
Esr2	1.87357	1.23932	1.05541e-07	1.36695e-06
Col6a2	1.87314	6.71404	2.56957e-18	1.09826e-16
LOC102632445	1.87249	0.788555	2.69963e-06	2.80724e-05
Gstm7	1.87143	5.10417	6.10388e-17	2.3124e-15
Emilin3	1.8671	5.40751	3.49893e-17	1.3627e-15
Gja5	1.86597	3.43142	7.95337e-14	2.23566e-12
Nrbp2	1.86535	4.64713	3.07194e-16	1.08488e-14
Sertm1	1.8634	1.32513	7.72533e-08	1.02039e-06
Gm5609	1.85952	-0.519257	0.00275824	0.0148745
2810011L19Rik	1.85925	-0.101473	0.000296643	0.00204836
Ptpre	1.85486	3.61964	3.96665e-14	1.15797e-12
Vrtn	1.85286	0.959186	1.41751e-06	1.55145e-05
Vwa7	1.85099	0.559648	1.3663e-05	0.000125136
Kcnh3	1.84796	2.09772	5.31075e-10	9.57026e-09
Plxnc1	1.84656	6.60689	7.86036e-18	3.25122e-16
Lrrc17	1.8436	3.18596	4.45599e-13	1.1498e-11
Eln	1.84119	4.19154	4.21748e-15	1.33653e-13
A530016L24Rik	1.837	0.106123	0.000108551	0.000829252
Oprk1	1.83057	-0.248497	0.000608709	0.00394962
2010300C02Rik	1.82897	1.79266	7.12812e-09	1.11277e-07
Klf4	1.82647	5.31271	1.81108e-16	6.54855e-15
Kcnma1	1.82488	4.33036	3.46835e-15	1.10543e-13
Nr3c2	1.82096	0.875961	3.0661e-06	3.15098e-05
Trib3	1.81779	1.335	1.38699e-07	1.76756e-06
Creb3l1	1.81661	5.53749	1.5375e-16	5.65751e-15
Gm15867	1.81083	-0.0204198	0.000302407	0.00207955
Hmgcs2	1.81034	6.55418	3.25532e-17	1.27378e-15
Gpr56	1.81032	6.51727	3.37088e-17	1.31591e-15
Hist1h1t	1.80998	1.60765	3.09746e-08	4.35343e-07
Map3k7cl	1.80531	-0.557341	0.00401524	0.0204867
Rasl12	1.80375	3.44504	3.23068e-13	8.45404e-12
Glt1d1	1.80329	1.5283	5.1164e-08	6.95072e-07
LOC102635068	1.80218	0.523349	2.53424e-05	0.000220132
Tmie	1.79834	1.40547	1.28132e-07	1.64168e-06
Rnd2	1.79552	3.83386	6.13656e-14	1.75239e-12
Ly6c1	1.79482	-0.412086	0.00128926	0.00763974
LOC102633244	1.79482	-0.412086	0.00128926	0.00763974
Cxcl1	1.79482	-0.412086	0.00128926	0.00763974
Zfyve28	1.79416	1.66624	2.95014e-08	4.15688e-07
Serpinb6a	1.7931	6.6796	5.57623e-17	2.12701e-15
Ctgf	1.79292	6.6709	5.6532e-17	2.14654e-15
Prss53	1.7924	1.27123	2.68966e-07	3.27734e-06
Itgb7	1.78634	-0.280057	0.000883481	0.00545031
Xlr3c	1.78566	0.350009	6.10845e-05	0.00049404
Ccdc170	1.78535	0.787667	6.79901e-06	6.60447e-05
Pla2g5	1.78066	2.49464	1.48194e-10	2.91991e-09
Efhd1	1.77658	3.31937	1.53876e-12	3.74448e-11
Col14a1	1.77535	6.26208	1.59389e-16	5.83925e-15
Col6a4	1.76889	1.11103	1.00903e-06	1.1258e-05
Zc3hav1	1.76864	5.86511	4.71279e-16	1.64346e-14
Gm13051	1.76848	0.0563262	0.000305088	0.00209642
Cbr3	1.76299	1.24911	4.42693e-07	5.19666e-06
Tmem86a	1.75866	4.97956	4.26852e-15	1.35013e-13
Gm2260	1.75669	3.46818	1.10197e-12	2.7213e-11
Kank4	1.75558	4.79607	7.45115e-15	2.28735e-13
Cldn11	1.74955	3.68671	4.92834e-13	1.26775e-11
Gldc	1.74915	4.51555	1.93083e-14	5.70656e-13
Rbmxl2	1.74473	2.40821	4.53354e-10	8.24995e-09
Nlrc5	1.7444	-0.447434	0.00188854	0.0106604
4930506M07Rik	1.74211	2.93762	2.60255e-11	5.57607e-10
9630028I04Rik	1.73767	-0.188709	0.000878105	0.00542719
Pi15	1.73712	3.15253	8.62005e-12	1.93649e-10
Myoc	1.73512	-0.0748168	0.000610301	0.00395233
Sema5b	1.73013	5.64356	2.61744e-15	8.42851e-14
Aldh3b1	1.73009	3.32655	5.1043e-12	1.18336e-10
Slc52a3	1.72818	2.60111	2.55965e-10	4.87064e-09
Ky	1.72808	0.308009	0.00011585	0.000878974
Cercam	1.72665	5.23837	6.50812e-15	2.01643e-13
Btnl9	1.72572	0.467152	6.36389e-05	0.000511474
Arhgef4	1.72167	2.66418	2.31304e-10	4.42665e-09
5430435G22Rik	1.71986	0.971119	6.0492e-06	5.9384e-05
Cntn4	1.71702	4.25275	1.24018e-13	3.3945e-12
Kcnn2	1.71409	1.76844	6.43189e-08	8.62536e-07
Hsp25-ps1	1.71404	3.01034	4.00096e-11	8.33651e-10
Wnt6	1.70864	6.27159	1.76971e-15	5.81841e-14
Rnf152	1.70826	3.86343	7.43441e-13	1.86352e-11
Cldn26	1.70423	2.06502	8.89719e-09	1.36187e-07
Col4a3	1.70326	1.56286	1.92969e-07	2.41125e-06
Akr1cl	1.70235	5.92812	4.29159e-15	1.35486e-13
Agtr1a	1.70218	1.1578	1.87973e-06	2.01241e-05
Tspan15	1.70021	5.32848	1.26864e-14	3.83793e-13
Osgin1	1.69725	0.104911	0.000305231	0.00209642
Sox8	1.69701	3.5873	3.06582e-12	7.26945e-11
Zfp488	1.69655	0.00477528	0.000602715	0.0039153
Gm715	1.69572	-0.102792	0.000864433	0.00535261
Gm11448	1.69358	-0.345293	0.0018476	0.0104718
Msc	1.69358	-0.345293	0.0018476	0.0104718
Abcb4	1.69358	-0.345293	0.0018476	0.0104718
Gm10125	1.69216	-0.483657	0.00275824	0.0148745
Mlkl	1.69216	-0.483657	0.00275824	0.0148745
Greb1l	1.68922	6.01891	6.13477e-15	1.91499e-13
Trim7	1.68581	1.9479	2.4342e-08	3.47692e-07
Adamts8	1.68364	1.80585	7.26616e-08	9.64329e-07
Sycp2	1.68198	0.888619	1.30526e-05	0.000119743
Ano5	1.68097	2.16704	8.87166e-09	1.35921e-07
Slc4a5	1.68095	0.831182	1.67344e-05	0.000150497
Proser2	1.67903	2.74371	3.86355e-10	7.10683e-09
Hivep3	1.67537	3.20923	3.45321e-11	7.27706e-10
Taf4b	1.67343	4.41023	2.94042e-13	7.76765e-12
Grb14	1.6727	4.06201	1.00912e-12	2.49941e-11
Neb	1.67064	2.6089	8.53887e-10	1.48885e-08
Tg	1.6585	0.755797	2.84783e-05	0.000245325
Lax1	1.6585	0.755797	2.84783e-05	0.000245325
Gldn	1.65572	4.16138	1.12221e-12	2.76308e-11
4933413J09Rik	1.65504	1.84232	6.33908e-08	8.50774e-07
Hbb-bt	1.65453	6.72415	8.29147e-15	2.5267e-13
Itgb8	1.6526	5.36306	5.63767e-14	1.62025e-12
Sh3gl2	1.65247	2.72371	7.40164e-10	1.30283e-08
LOC102639501	1.65074	1.97425	3.99417e-08	5.50694e-07
Nr5a2	1.64998	3.02554	1.75105e-10	3.42184e-09
Tex15	1.6487	4.93588	1.51765e-13	4.09349e-12
Fgf18	1.64752	2.4505	2.80993e-09	4.61466e-08
P2ry2	1.64498	0.408706	0.000158383	0.00116159
Ms4a4d	1.64487	-0.379033	0.00266073	0.0144327
E130310I04Rik	1.64487	-0.379033	0.00266073	0.0144327
LOC102631867	1.63819	3.6749	1.18535e-11	2.61357e-10
Wdr20rt	1.63796	-0.520796	0.00401524	0.0204867
Tnni3	1.63782	1.88509	7.10491e-08	9.46542e-07
Erbb4	1.63758	3.48054	2.5482e-11	5.48077e-10
Sp5	1.6369	3.85877	5.64114e-12	1.30238e-10
Ddx58	1.63586	3.88549	5.60436e-12	1.29569e-10
D630039A03Rik	1.63505	3.06328	1.51388e-10	2.97933e-09
Gm14139	1.63362	0.676276	6.51609e-05	0.000520694
Shisa6	1.63325	3.57327	1.75239e-11	3.81838e-10
Egr2	1.62976	5.48892	1.00202e-13	2.76533e-12
Etnk2	1.62882	5.7804	6.56446e-14	1.86411e-12
Ggct	1.62865	1.70473	3.21815e-07	3.85213e-06
Bace2	1.62762	2.54266	3.04633e-09	4.96863e-08
Jakmip1	1.61657	1.84182	1.19442e-07	1.53744e-06
Fos	1.61465	8.42402	1.69699e-14	5.05127e-13
Serpina3g	1.61407	2.7698	1.07537e-09	1.85562e-08
Ces2g	1.61163	0.306897	0.000294925	0.00204242
Gatsl3	1.61143	2.16028	3.24289e-08	4.55014e-07
Fads6	1.60993	3.5216	3.85893e-11	8.05062e-10
Folr1	1.60659	2.08845	4.62549e-08	6.31986e-07
Crhr1	1.60652	1.83439	1.44682e-07	1.83818e-06
Gm14812	1.60489	-0.28147	0.00254585	0.0138909
AU021092	1.59908	1.03476	1.06852e-05	9.97825e-05
1700019D03Rik	1.59881	2.19469	3.58351e-08	4.98611e-07
LOC101056073	1.59861	0.127999	0.000577021	0.003766
Inhbb	1.5983	6.43603	7.18757e-14	2.03067e-12
Gpr64	1.59823	1.41289	1.98823e-06	2.11771e-05
Prss12	1.59608	2.43057	8.40844e-09	1.29538e-07
Kirrel3os	1.59525	1.68011	5.87603e-07	6.78307e-06
Adra1b	1.59494	0.446885	0.000210713	0.00150359
Trh	1.59446	-0.413568	0.00381958	0.0196569
T	1.59446	-0.413568	0.00381958	0.0196569
Abcc2	1.59253	0.708055	8.54218e-05	0.000665061
Lrrn1	1.59139	5.20411	5.54475e-13	1.41108e-11
Pak6	1.59084	0.929215	2.92988e-05	0.000250838
Elavl2	1.58969	4.73795	1.48117e-12	3.61488e-11
Acsm3	1.58862	1.8487	1.83248e-07	2.29666e-06
Dlgap3	1.58677	2.96576	8.91716e-10	1.55157e-08
Slc12a8	1.58144	-0.0761221	0.00164801	0.00951693
Gm13154	1.57664	2.01899	1.19422e-07	1.53744e-06
Adcy9	1.57468	4.30172	7.23467e-12	1.64747e-10
Gabrb1	1.57466	3.81215	3.79653e-11	7.94031e-10
Steap3	1.57179	3.85778	3.02066e-11	6.3979e-10
Mybl1	1.56648	5.19875	1.21924e-12	2.98874e-11
Col6a3	1.56456	7.11667	1.48394e-13	4.01556e-12
Xlr4a	1.56394	0.103698	0.000793692	0.00499247
Ahnak2	1.56394	0.103698	0.000793692	0.00499247
Sema3g	1.56084	3.863	4.04437e-11	8.40594e-10
Perp	1.56019	0.800261	6.41915e-05	0.000514922
Pipox	1.55945	0.347827	0.000389741	0.00262595
Gpld1	1.55917	1.52529	2.20091e-06	2.32638e-05
Gdpd2	1.55767	2.07547	1.13653e-07	1.46745e-06
Zfp459	1.55686	1.38271	3.86703e-06	3.89954e-05
Gcnt4	1.55412	1.58722	1.52402e-06	1.65498e-05
Col6a6	1.553	3.66541	9.43426e-11	1.89927e-09
Nrn1	1.5526	3.32393	3.87395e-10	7.11177e-09
Slc6a15	1.55141	1.45092	3.23032e-06	3.30344e-05
Stc2	1.54788	3.458	2.845e-10	5.36463e-09
Pyroxd2	1.54596	3.02081	1.49734e-09	2.53392e-08
Pld5	1.54524	1.70365	1.12878e-06	1.25354e-05
Micalcl	1.53917	0.608587	0.000197693	0.0014198
Klk1	1.53886	0.785001	8.34855e-05	0.000652516
Hmcn2	1.53886	0.785001	8.34855e-05	0.000652516
Syt9	1.53791	3.5762	2.08088e-10	4.01926e-09
Nptx2	1.53791	1.543	2.76591e-06	2.87079e-05
Gas6	1.53166	6.12048	8.61019e-13	2.14214e-11
Derl3	1.53086	1.83338	4.86914e-07	5.68373e-06
Ppp1r14c	1.53074	0.538611	0.000267908	0.00187244
2610305D13Rik	1.52444	3.64427	2.46601e-10	4.70319e-09
Tmem117	1.52096	1.07147	2.29452e-05	0.000200458
Akr1b8	1.5193	4.73976	1.16115e-11	2.56361e-10
4930500J02Rik	1.51876	0.241512	0.000735123	0.00466454
Hspb1	1.51807	3.14639	1.93262e-09	3.24092e-08
Cbs	1.5164	1.1556	1.8117e-05	0.000161149
Dennd2c	1.51169	4.01348	9.37956e-11	1.89054e-09
Tdrd1	1.51132	1.679	2.0242e-06	2.15324e-05
Ina	1.51082	1.42153	6.15403e-06	6.02357e-05
Caskin1	1.50946	4.6635	1.82788e-11	3.97767e-10
Ccdc19	1.50906	-0.34674	0.00510013	0.0251744
Slc25a43	1.50879	0.707132	0.000187747	0.00135772
Mapk4	1.50641	3.34647	1.03755e-09	1.79594e-08
4932418E24Rik	1.50481	0.520323	0.00035419	0.00240685
Gm6745	1.50328	1.05882	2.92582e-05	0.000250838
Tspan11	1.50228	3.67282	3.46821e-10	6.45939e-09
Pitx2	1.50185	1.89031	6.37106e-07	7.2939e-06
Lrig1	1.50167	4.46295	3.63586e-11	7.61384e-10
Gm2274	1.49981	1.51544	5.13795e-06	5.10092e-05
Gm6445	1.49948	0.305785	0.000704966	0.00448686
Egfl6	1.49767	3.23453	1.87025e-09	3.1395e-08
Sh2d4a	1.49538	4.22307	7.84545e-11	1.59677e-09
Ooep	1.49453	1.47848	6.26549e-06	6.11114e-05
Crip3	1.49453	1.47848	6.26549e-06	6.11114e-05
Egr3	1.49309	5.05439	1.4158e-11	3.10526e-10
Afap1l2	1.49149	3.85112	2.59391e-10	4.92459e-09
Spats2l	1.49111	4.45092	4.91082e-11	1.01435e-09
Foxl2	1.48893	3.63326	5.49734e-10	9.89156e-09
Slco4c1	1.48802	-0.485176	0.00778622	0.0360524
Otog	1.48802	-0.485176	0.00778622	0.0360524
Gm13718	1.48802	-0.485176	0.00778622	0.0360524
Alg13	1.48643	6.34826	3.095e-12	7.32821e-11
Stc1	1.48507	4.90053	2.36584e-11	5.09511e-10
Plk3	1.48489	3.33068	1.94707e-09	3.2586e-08
Pm20d2	1.48304	2.86402	1.25293e-08	1.86641e-07
LOC102637353	1.48077	-0.251289	0.00474403	0.023648
Scarb1	1.476	5.8955	7.47849e-12	1.70067e-10
Paqr7	1.47585	2.72508	2.27607e-08	3.26374e-07
Zfp296	1.47534	1.08325	3.70027e-05	0.000311671
Ier3	1.47489	3.66008	7.04452e-10	1.24598e-08
Pmm1	1.47363	4.17161	1.758e-10	3.42739e-09
Pm20d1	1.47296	1.8179	1.51385e-06	1.64608e-05
Slc26a7	1.46826	2.67692	3.37905e-08	4.72528e-07
Vsig10	1.46477	4.46118	1.03442e-10	2.06747e-09
Vdr	1.46143	3.43756	1.97613e-09	3.30062e-08
Pdlim3	1.46118	1.91066	1.13491e-06	1.25867e-05
Gm6023	1.46069	1.48735	9.51719e-06	8.9679e-05
Mlph	1.45864	-0.380498	0.00718023	0.03362
LOC102637304	1.45864	-0.380498	0.00718023	0.03362
L3mbtl4	1.45864	-0.380498	0.00718023	0.03362
Gdnf	1.45796	4.62939	8.71781e-11	1.76356e-09
4930523C07Rik	1.45737	2.25401	2.6189e-07	3.19813e-06
Anxa11	1.45731	4.1699	2.73457e-10	5.17395e-09
Samd15	1.45634	-0.161748	0.00440277	0.0221788
Lin28a	1.45629	4.65025	8.83416e-11	1.78493e-09
Acap1	1.45544	1.30977	1.80382e-05	0.000160533
Siglece	1.45335	0.196241	0.00133912	0.00788442
Mfi2	1.45335	0.196241	0.00133912	0.00788442
6330403A02Rik	1.45228	3.77643	8.70817e-10	1.51679e-08
Palm2	1.45206	4.01575	4.59916e-10	8.36024e-09
Gm7357	1.45148	0.483047	0.000616405	0.0039849
Cdc42ep2	1.44771	2.78634	3.51036e-08	4.89659e-07
Gata4	1.44516	7.99201	5.72619e-12	1.32019e-10
Reep2	1.44314	4.47025	1.89392e-10	3.66665e-09
Deptor	1.43928	4.26477	3.42222e-10	6.40236e-09
Gm5864	1.43504	-0.0774275	0.00408027	0.0207676
Clca5	1.43504	-0.0774275	0.00408027	0.0207676
Reep6	1.4339	2.70861	6.24354e-08	8.39303e-07
LOC102636795	1.43365	-0.282883	0.00660661	0.0313391
Arap2	1.43281	3.45858	3.80833e-09	6.16321e-08
Rab20	1.43113	1.09493	5.85243e-05	0.000476339
Hba-a1	1.42802	9.15724	8.26374e-12	1.86146e-10
Ngfr	1.42552	6.00497	2.7274e-11	5.83607e-10
Lgals7	1.42104	4.67129	2.18082e-10	4.19771e-09
Smtnl2	1.42054	5.23213	8.60516e-11	1.74288e-09
Tcfl5	1.42019	0.95429	9.98922e-05	0.000767682
Hba-a2	1.42003	9.37215	1.04592e-11	2.31842e-10
Topaz1	1.4195	0.17307	0.00180168	0.0102534
Pik3cd	1.41594	4.28055	5.64663e-10	1.01317e-08
Rdh1	1.41211	-0.191438	0.00607118	0.0291812
Gipc3	1.41211	-0.191438	0.00607118	0.0291812
Zfp345	1.4097	1.27735	3.46671e-05	0.000293184
Slc7a5	1.4091	6.22145	3.81606e-11	7.97117e-10
Myh14	1.40817	2.43266	3.39663e-07	4.04706e-06
Llph-ps1	1.4064	-0.41505	0.0100683	0.044802
Boll	1.4064	-0.41505	0.0100683	0.044802
Tapbp	1.40366	4.65869	3.52378e-10	6.54097e-09
Arl4d	1.40289	2.79318	8.57492e-08	1.12564e-06
Wnt3	1.4028	1.54121	1.71794e-05	0.000153876
Adcyap1r1	1.40205	4.43631	6.08142e-10	1.08651e-08
Ggt5	1.40204	3.09368	2.8412e-08	4.01356e-07
Mfsd7c	1.40061	2.80436	8.77116e-08	1.15033e-06
Klf15	1.40059	0.940576	0.000127341	0.000957439
Rgn	1.40059	0.940576	0.000127341	0.000957439
Gm9315	1.39967	0.0777603	0.00349787	0.0182606
C1qtnf1	1.39838	4.80262	3.43873e-10	6.42374e-09
Kcnt1	1.39788	4.67905	4.17605e-10	7.64952e-09
Asic1	1.39682	3.19084	1.99654e-08	2.90658e-07
Btg2	1.39477	7.75957	2.99493e-11	6.35146e-10
Kndc1	1.39372	2.30137	6.0913e-07	6.99283e-06
1700123M08Rik	1.39336	-0.105432	0.00557603	0.0271298
Sowahb	1.39335	1.78696	5.4505e-06	5.38237e-05
Sgpp1	1.39277	4.7131	4.70378e-10	8.5318e-09
Slc29a1	1.39251	5.18522	2.16965e-10	4.18103e-09
Col4a1	1.39206	9.27623	2.56411e-11	5.50788e-10
Tmem200b	1.39119	3.493	9.73871e-09	1.48386e-07
Itga4	1.39071	6.05104	7.56018e-11	1.54059e-09
Sptbn5	1.38973	0.623885	0.000693457	0.00442713
Ctnna2	1.38967	2.56138	3.06017e-07	3.68038e-06
Klf8	1.38872	4.54152	7.34343e-10	1.29395e-08
Slc45a4	1.38755	6.12182	7.88201e-11	1.60226e-09
LOC102635621	1.38493	-0.315171	0.00916578	0.0413938
Cyp4f15	1.38493	-0.315171	0.00916578	0.0413938
Paqr9	1.38483	0.149526	0.00241842	0.0132739
Aox3	1.38471	1.01941	0.000120611	0.000911779
Fam169a	1.38376	5.15179	2.7784e-10	5.24497e-09
Col4a2	1.38036	8.54402	4.02754e-11	8.38141e-10
Zdhhc23	1.37967	1.58489	2.04422e-05	0.000180578
Gmpr	1.37871	4.41534	1.1872e-09	2.03386e-08
LOC102638601	1.3769	-0.0242525	0.005121	0.0252401
Cyp2u1	1.3769	-0.0242525	0.005121	0.0252401
Grhl3	1.37485	1.6106	1.6739e-05	0.000150497
Rell2	1.37309	0.967065	0.000157241	0.00115515
Myh11	1.37261	3.47175	1.53321e-08	2.25371e-07
Myh7	1.3715	0.217897	0.00225486	0.012483
Sost	1.37088	0.721394	0.00062469	0.00403134
Cx3cl1	1.37057	4.24318	2.22457e-09	3.68969e-08
Bmp2	1.36971	4.86866	6.80405e-10	1.21042e-08
BC034090	1.36863	5.84971	1.71705e-10	3.35932e-09
Mst1r	1.3683	3.31845	2.88047e-08	4.06559e-07
Edn2	1.36813	0.870855	0.000333099	0.00227372
Gm15234	1.36648	-0.221742	0.00834208	0.0382542
Plekhg4	1.36402	1.13014	0.000110891	0.000845971
Rgs11	1.36223	3.4879	1.91357e-08	2.79067e-07
Fdx1	1.36204	5.05691	6.13585e-10	1.09506e-08
Fam129a	1.36196	4.52986	1.50385e-09	2.54236e-08
Ppp1r36	1.35736	0.482021	0.00131234	0.00775997
Hsd3b6	1.35706	3.00823	9.35474e-08	1.22397e-06
Sh3tc2	1.35669	5.46809	4.09163e-10	7.50313e-09
Col5a3	1.3545	0.812736	0.000442871	0.00295275
LOC102638489	1.35163	2.48851	7.22975e-07	8.2543e-06
Kcna4	1.35045	-0.133981	0.00759456	0.0353219
Cdh17	1.35045	-0.133981	0.00759456	0.0353219
Nfil3	1.34935	5.8082	3.55354e-10	6.58887e-09
Il17d	1.34681	0.993075	0.000192398	0.00138715
H60b	1.34681	0.993075	0.000192398	0.00138715
Junb	1.34125	6.69785	2.23255e-10	4.28244e-09
Zscan10	1.34123	1.36989	6.05377e-05	0.000489856
1700106J16Rik	1.34123	1.36989	6.05377e-05	0.000489856
Pdlim1	1.34073	3.30754	5.36324e-08	7.26828e-07
Tmem8	1.33973	2.20795	2.20493e-06	2.32915e-05
Unc13b	1.33964	5.38932	7.04876e-10	1.24598e-08
Nr5a1	1.3375	6.99998	2.19046e-10	4.21138e-09
BC048679	1.33639	-0.0512398	0.00691861	0.0326149
Rab3b	1.3362	2.04737	5.43272e-06	5.36799e-05
Cebpa	1.33575	3.07731	1.30639e-07	1.67124e-06
Ppp4r4	1.33413	3.05556	1.39595e-07	1.77763e-06
Ablim2	1.33115	0.639965	0.00108855	0.00657063
Lpin3	1.33105	2.14456	3.97918e-06	3.99572e-05
Cox7a1	1.32941	0.463011	0.00170861	0.00981758
Slc16a2	1.32789	5.16541	1.27177e-09	2.17427e-08
Siglec5	1.32747	0.979726	0.000242664	0.00170674
Ttc39c	1.32545	4.20627	7.41862e-09	1.15248e-07
Dsp	1.32213	6.46095	4.42335e-10	8.06704e-09
Thrb	1.32167	1.01862	0.000233414	0.00164724
Rasd1	1.3201	2.82161	4.14354e-07	4.88809e-06
LOC102633080	1.31936	-0.252686	0.0114183	0.0499164
Sema4a	1.31844	3.0954	1.81843e-07	2.28636e-06
Gpc4	1.31756	6.04979	6.50795e-10	1.15898e-08
6030408B16Rik	1.31629	4.10852	1.03873e-08	1.56836e-07
Dmrt1	1.31529	4.19904	9.5721e-09	1.45981e-07
Serpinb6b	1.31439	4.34432	6.87146e-09	1.0755e-07
2610028E06Rik	1.31402	2.94479	2.74504e-07	3.33264e-06
Lonrf3	1.31169	2.27888	2.98902e-06	3.08126e-05
Sybu	1.3111	2.88618	3.18024e-07	3.81651e-06
Aqp5	1.31028	2.85057	3.80177e-07	4.50084e-06
Doc2b	1.30968	6.10735	7.84613e-10	1.37579e-08
Vsnl1	1.30762	2.1085	6.25892e-06	6.11114e-05
Nt5dc3	1.30721	4.79361	3.91595e-09	6.3251e-08
Ptrf	1.30602	6.17	8.36538e-10	1.46013e-08
Thbs1	1.30586	6.88971	5.82059e-10	1.04214e-08
Galnt6	1.30411	0.826833	0.0006773	0.00433727
Gab3	1.30298	0.171892	0.00397843	0.0203362
Tdrp	1.29934	4.28662	1.21934e-08	1.81963e-07
Vstm4	1.29715	4.75545	5.15805e-09	8.23559e-08
Oplah	1.29619	4.83408	4.81095e-09	7.68876e-08
Rims3	1.29415	2.21288	4.59092e-06	4.57692e-05
Gjb5	1.29404	0.239224	0.00366341	0.0189644
Irgm1	1.29379	2.41639	2.63716e-06	2.74743e-05
Srgap3	1.29184	6.40292	1.09526e-09	1.88604e-08
Sorcs2	1.28977	6.0079	1.47882e-09	2.50513e-08
Wsb2-ps	1.28974	1.92882	1.44856e-05	0.000131873
Shc4	1.28974	1.92882	1.44856e-05	0.000131873
Oxtr	1.28795	2.19019	5.32058e-06	5.26655e-05
Madcam1	1.28751	0.76689	0.00115029	0.00690213
Ppt1	1.28613	6.32619	1.34447e-09	2.29386e-08
Edar	1.28594	0.303561	0.00337687	0.0177792
Cilp	1.28594	0.303561	0.00337687	0.0177792
Pdgfa	1.28593	4.73491	7.69398e-09	1.19192e-07
Sdc4	1.28576	5.74885	2.20353e-09	3.65843e-08
Atp1a2	1.28499	3.05163	3.81237e-07	4.51018e-06
Gpr182	1.28203	3.27472	2.13373e-07	2.64834e-06
Papss2	1.28136	3.31704	1.59325e-07	2.01295e-06
Plcd1	1.28038	5.14121	4.80837e-09	7.68876e-08
AA414768	1.27957	3.43702	1.37364e-07	1.75457e-06
Bhlhe40	1.27711	3.76019	6.50078e-08	8.70212e-07
Sstr4	1.27707	0.85547	0.000807467	0.00507146
Cyp26b1	1.27584	6.88127	1.39042e-09	2.36258e-08
N4bp2l1	1.27526	3.0947	3.59983e-07	4.28e-06
Isx	1.27485	0.655863	0.00166818	0.00962174
Chmp4c	1.27233	0.897803	0.000508818	0.00336167
Dcaf12l2	1.26643	1.72358	3.78839e-05	0.00031845
Tst	1.26508	4.25372	2.97109e-08	4.18286e-07
Nabp1	1.26216	5.2071	7.27401e-09	1.13424e-07
Gm4798	1.26042	3.58478	1.37814e-07	1.75763e-06
Sgk3	1.26029	4.974	1.01844e-08	1.54347e-07
Ltbp2	1.26019	0.216742	0.00481765	0.023936
Nfatc2	1.25921	2.96069	7.8896e-07	8.94637e-06
Socs3	1.25792	5.28305	7.29186e-09	1.13596e-07
Irx5	1.25541	0.840791	0.00101524	0.00617404
Ell2	1.25519	4.86045	1.38866e-08	2.05209e-07
Nmt2	1.25406	5.91558	4.25879e-09	6.85229e-08
Clic5	1.25319	1.27528	0.000258264	0.00180806
Stox2	1.25137	7.63274	2.23391e-09	3.70149e-08
Pianp	1.249	1.12865	0.000379535	0.00256444
Oasl2	1.24609	1.52107	0.000129988	0.000974268
Col18a1	1.24339	8.93839	2.30854e-09	3.81757e-08
Serpine1	1.24276	1.19807	0.000345775	0.00235639
Irf1	1.2427	4.5546	2.74551e-08	3.89157e-07
Gpr37	1.23922	5.23318	1.26298e-08	1.87635e-07
Zfp667	1.23915	3.18258	6.1899e-07	7.09625e-06
Aldh1b1	1.23766	4.90418	2.03283e-08	2.94911e-07
Cspg4	1.23733	5.39126	1.14071e-08	1.70994e-07
9530026P05Rik	1.23719	0.0513734	0.0101184	0.0449891
Lbx2	1.23712	0.781443	0.00171283	0.00982972
Fam110c	1.23712	0.781443	0.00171283	0.00982972
Egflam	1.23502	5.24548	1.4301e-08	2.10772e-07
Tyro3	1.23454	6.15569	6.2439e-09	9.8281e-08
Entpd5	1.2341	4.81097	2.45283e-08	3.50053e-07
Spry4	1.23372	5.58111	1.07994e-08	1.62468e-07
Thsd7b	1.23286	3.41205	3.79746e-07	4.49892e-06
Lancl3	1.23241	3.26582	6.00352e-07	6.91109e-06
Nckap5	1.23145	2.77158	2.6284e-06	2.74001e-05
Tcea3	1.22754	2.74465	2.93554e-06	3.02988e-05
Bex2	1.22744	5.33042	1.55944e-08	2.29025e-07
Dync1i1	1.22552	0.193908	0.00631844	0.030166
Stim1	1.22521	6.32673	7.33862e-09	1.14112e-07
Dhrs7	1.22384	2.9467	1.58149e-06	1.70959e-05
Armcx6	1.22169	4.08106	1.06521e-07	1.37857e-06
Elmo1	1.22166	5.19438	2.13995e-08	3.08305e-07
Kdelr3	1.221	2.91258	1.73942e-06	1.86819e-05
Dennd1c	1.22094	2.12515	1.71621e-05	0.000153803
Jazf1	1.22081	1.25324	0.000385752	0.00260118
Cilp2	1.22081	1.25324	0.000385752	0.00260118
Phospho1	1.21726	0.71956	0.00231748	0.0127619
Myo7b	1.21726	0.71956	0.00231748	0.0127619
Ak7	1.21636	1.31704	0.000289049	0.0020059
Esco2	1.21608	5.129	2.65345e-08	3.77071e-07
Agpat9	1.21443	2.08279	3.11853e-05	0.000265761
Gm10855	1.21408	0.765994	0.00215189	0.0119846
Pmaip1	1.21236	3.04101	1.32757e-06	1.45971e-05
Lox	1.21193	4.38543	7.95589e-08	1.05001e-06
Plek2	1.21186	0.384404	0.00480939	0.0239093
LOC102634673	1.2111	0.810982	0.00200086	0.0112184
Nell1	1.21048	3.95259	1.82088e-07	2.28729e-06
Mmp28	1.20966	3.69434	3.21916e-07	3.85213e-06
Jade2	1.20934	3.42622	6.142e-07	7.04619e-06
Pnldc1	1.2087	2.0201	3.83444e-05	0.00032151
Rbm46	1.20467	3.00577	2.11931e-06	2.24439e-05
Eepd1	1.20349	3.98398	2.01543e-07	2.51085e-06
Cyp4v3	1.20137	0.552702	0.00371809	0.0192117
Gm10789	1.19839	0.604713	0.00342381	0.0179639
Il1r1	1.19832	3.55531	5.74023e-07	6.6401e-06
Shisa9	1.1972	1.36792	0.000320792	0.0021942
Arid5a	1.197	2.51363	7.87449e-06	7.52643e-05
Ntf5	1.19529	2.89481	3.16552e-06	3.24316e-05
Pik3cb	1.19516	4.37766	1.18332e-07	1.52551e-06
Fosl2	1.19297	6.8714	1.40106e-08	2.06859e-07
Nr6a1	1.19202	4.3638	1.26746e-07	1.62643e-06
Col27a1	1.1897	5.97139	2.31965e-08	3.319e-07
Adrb2	1.18852	1.53823	0.000247991	0.00174273
Zfp872	1.18668	0.23808	0.00749061	0.0349261
Slc9a7	1.18623	3.08101	2.11152e-06	2.23757e-05
Neil2	1.18615	1.26361	0.000544969	0.00358347
Apoc1	1.18469	1.29563	0.000426635	0.00285265
Jam2	1.18275	3.67572	5.78634e-07	6.6888e-06
Csgalnact1	1.18126	4.03358	2.82403e-07	3.41858e-06
Mylk	1.17944	6.12303	2.78532e-08	3.94465e-07
Wnt5a	1.17916	7.52612	1.69975e-08	2.48973e-07
St3gal4	1.17782	5.09074	7.11761e-08	9.46875e-07
Mkrn1	1.17653	5.63909	4.35051e-08	5.9637e-07
Gucy1a3	1.17546	7.22531	2.01859e-08	2.931e-07
Cry1	1.1734	6.06983	3.35962e-08	4.70206e-07
Rhbdf2	1.17167	4.09848	3.35591e-07	4.00141e-06
Qsox2	1.17163	4.6863	1.29949e-07	1.66369e-06
Espn	1.16836	5.02434	9.46455e-08	1.23543e-06
Gm19639	1.16687	0.734597	0.00337949	0.0177874
Abca6	1.16573	2.1243	4.5048e-05	0.000371919
Gja4	1.1648	2.84099	5.84904e-06	5.75207e-05
Amhr2	1.16406	5.76064	5.16404e-08	7.00972e-07
Pnmal2	1.16322	4.60424	1.80813e-07	2.27641e-06
Trim6	1.16259	4.24648	3.0243e-07	3.64248e-06
mmu-let-7c-5p	1.16147	0.910252	0.00139656	0.00819401
Cenpv	1.16134	3.42299	1.41183e-06	1.54624e-05
Ptch1	1.16049	7.98835	2.58171e-08	3.67503e-07
Lrrc34	1.16035	2.3083	3.1539e-05	0.000268501
Kcnk2	1.16029	3.32281	2.06755e-06	2.19376e-05
Nedd9	1.15864	6.20304	4.59862e-08	6.29304e-07
Cryl1	1.15763	3.68943	9.81432e-07	1.09795e-05
Gm5868	1.15459	1.17408	0.000902423	0.00555894
Dusp4	1.15285	5.35974	9.91034e-08	1.2903e-06
Slc27a6	1.15207	3.50967	1.52678e-06	1.6569e-05
Fermt1	1.15201	0.215586	0.00971496	0.0435436
2310010G23Rik	1.15201	0.215586	0.00971496	0.0435436
Tbx2	1.15195	7.0878	3.9177e-08	5.40598e-07
Gm6623	1.15026	1.9803	9.32613e-05	0.000720377
Esyt3	1.14928	0.343458	0.00795583	0.0367678
Lhx9	1.14914	7.5974	3.74157e-08	5.1887e-07
Slc37a1	1.14804	2.09397	6.11447e-05	0.000494287
Rgcc	1.14747	3.37604	2.38719e-06	2.51054e-05
Hpse2	1.14657	1.56417	0.000283525	0.00197249
LOC102638702	1.146	0.516285	0.00599328	0.0288985
Arhgap6	1.14349	3.38842	2.5642e-06	2.67979e-05
Tcf24	1.14139	1.89208	0.000142372	0.00105998
Cltb	1.13904	3.44422	2.18974e-06	2.31751e-05
Tmem206	1.13874	5.69709	1.02378e-07	1.32702e-06
Rgs9bp	1.1374	2.21045	5.17966e-05	0.000424482
Cbx7	1.13588	2.3543	3.76526e-05	0.000316826
Fabp3	1.13492	1.35696	0.000645736	0.00414949
Pde8a	1.13469	4.12336	6.94491e-07	7.93452e-06
Grin2a	1.13401	2.55294	2.11043e-05	0.000186033
Cntnap1	1.13301	3.28824	3.59372e-06	3.64156e-05
Egr4	1.13277	3.31975	3.54577e-06	3.59954e-05
Gm7591	1.13137	2.89375	1.00108e-05	9.39579e-05
LOC102639958	1.13133	1.79813	0.000191087	0.00137889
Pdp1	1.12953	4.84023	3.05121e-07	3.67225e-06
Lgals9	1.12848	2.2867	5.27139e-05	0.000431364
Manba	1.12835	4.46839	4.94418e-07	5.76325e-06
Tnfrsf12a	1.12812	2.36428	4.17808e-05	0.000348048
Ptch2	1.12792	4.13214	8.0808e-07	9.15696e-06
Timp3	1.12692	7.23961	7.24707e-08	9.62561e-07
Cpeb2	1.12628	5.32214	2.01054e-07	2.50664e-06
Pdpn	1.1248	5.09814	2.49225e-07	3.05241e-06
Cecr6	1.12014	1.97983	0.000140106	0.0010454
Plbd1	1.11934	1.34659	0.000776147	0.00489134
Slc25a18	1.11934	1.34659	0.000776147	0.00489134
Hr	1.11848	0.881855	0.00215665	0.0120013
Tmem180	1.1184	3.8249	1.71675e-06	1.84623e-05
Naip5	1.11828	0.794963	0.00312085	0.0165779
Wdr72	1.11806	0.702512	0.00526908	0.02584
Mmp9	1.11793	0.653971	0.0057539	0.0278813
Ubash3a	1.1178	0.603743	0.00629561	0.0300951
Rhpn2	1.11768	3.52719	3.0294e-06	3.11711e-05
LOC102640949	1.11733	0.441662	0.00834948	0.0382671
Optn	1.11719	3.3554	4.35441e-06	4.35676e-05
Rmdn2	1.11675	5.07202	3.19581e-07	3.83245e-06
Atf7ip2	1.11479	2.72723	2.11276e-05	0.000186139
Rab11fip5	1.1138	5.52028	2.29744e-07	2.83674e-06
Vwa1	1.11185	2.21005	7.5216e-05	0.000593082
Cpt1a	1.11118	6.08865	1.62921e-07	2.05581e-06
Rab27a	1.10839	3.61853	2.92602e-06	3.02193e-05
Etv5	1.10761	6.4405	1.52394e-07	1.93029e-06
Ly6e	1.10614	5.59393	2.60332e-07	3.18143e-06
Ryr2	1.10464	4.80404	5.472e-07	6.35187e-06
Rorc	1.10435	1.39644	0.000832786	0.00519525
F930015N05Rik	1.10435	1.39644	0.000832786	0.00519525
Serinc3	1.10169	8.47563	1.14032e-07	1.4712e-06
Ablim3	1.1011	2.98451	1.20446e-05	0.000111108
Nhs	1.10002	6.28145	1.96816e-07	2.45747e-06
Fkbp5	1.09839	7.01407	1.59404e-07	2.01295e-06
Rgs16	1.09835	3.11288	1.05693e-05	9.8977e-05
5031426D15Rik	1.09764	1.81982	0.000281742	0.00196418
Exph5	1.09755	3.31914	6.94934e-06	6.73871e-05
Col19a1	1.09397	0.733687	0.00599981	0.0289216
Rnf125	1.09326	1.58081	0.000513445	0.00338955
Papln	1.09286	4.26021	1.4398e-06	1.57274e-05
Plxna4	1.09281	7.03448	1.82491e-07	2.29062e-06
Hdc	1.09023	1.97937	0.000208237	0.00148783
Aifm3	1.08971	0.533605	0.00868047	0.0395125
LOC101055797	1.08768	1.32562	0.00111828	0.00672459
Gm2a	1.08729	5.6096	4.04703e-07	4.77762e-06
Vat1	1.08714	5.98312	3.10977e-07	3.73464e-06
Gm5196	1.08703	0.422127	0.0105789	0.0467248
Adamts14	1.08548	3.30327	8.781e-06	8.34495e-05
Prkar2b	1.08541	5.56536	4.48505e-07	5.26118e-06
Smpdl3b	1.08508	3.28742	8.9124e-06	8.45537e-05
Ppp1r3e	1.08419	2.683	3.65791e-05	0.000308259
Adamtsl1	1.08189	3.00047	1.67081e-05	0.000150463
Spata2l	1.08061	1.59785	0.000577752	0.00376929
Nipal1	1.07994	3.61803	5.15535e-06	5.11515e-05
Pced1b	1.07795	4.234	2.0541e-06	2.18088e-05
Itgb5	1.07424	6.90102	3.00804e-07	3.63078e-06
Fbxo47	1.07369	1.37619	0.00118799	0.00711303
Enc1	1.0735	7.24291	2.81492e-07	3.41002e-06
Hspa12a	1.07078	5.25684	7.54165e-07	8.59861e-06
Gstt1	1.07045	1.28343	0.00171123	0.00982924
Fxyd1	1.07013	1.66458	0.000500083	0.00330789
Mylk3	1.06923	1.63985	0.000616536	0.0039849
Atp1a3	1.06829	1.61468	0.000647982	0.00416232
Glis3	1.06705	4.04104	3.52382e-06	3.5838e-05
4930447C04Rik	1.06552	3.65116	6.81098e-06	6.61225e-05
Wsb2	1.06511	6.12837	4.95114e-07	5.76733e-06
Itga6	1.06494	7.91301	3.09537e-07	3.72003e-06
Kcnd3	1.06467	4.15449	2.89119e-06	2.98965e-05
Xlr3a	1.06347	0.568606	0.0098652	0.044063
Chst1	1.0629	3.50356	9.46724e-06	8.93093e-05
Rnf181	1.06229	5.59581	7.36674e-07	8.40494e-06
Adhfe1	1.06043	2.37821	0.000112482	0.000855758
Ncoa1	1.06012	5.94778	6.07706e-07	6.98129e-06
Spint2	1.05901	5.49822	8.66927e-07	9.8038e-06
Nuak2	1.05698	2.98376	2.60349e-05	0.000225559
Siae	1.05585	3.8311	5.52861e-06	5.44982e-05
Cdc42ep5	1.05494	3.47807	1.10741e-05	0.000103125
Pcsk5	1.0538	7.05301	4.78111e-07	5.5888e-06
LOC102634127	1.05359	0.881008	0.00377352	0.0194619
Slc35g1	1.0534	4.23356	3.45904e-06	3.52222e-05
Pltp	1.05321	4.79659	1.69823e-06	1.82867e-05
Egr1	1.05317	9.59092	3.61782e-07	4.29832e-06
Efhd2	1.05131	5.76765	8.2253e-07	9.31437e-06
Anxa4	1.0512	3.7904	7.11918e-06	6.8994e-05
Pls1	1.05099	2.96055	2.92737e-05	0.000250838
Apln	1.05063	2.61215	7.41521e-05	0.000586567
A230050P20Rik	1.05058	1.2067	0.00234956	0.0129257
Srsf12	1.05018	2.83907	4.1872e-05	0.00034846
Vamp1	1.04831	1.93196	0.000439823	0.00293491
Myadm	1.04817	7.03839	5.50345e-07	6.38393e-06
Cdkl2	1.0472	1.69656	0.00062406	0.00402884
Fcho1	1.0442	2.35281	0.000164794	0.00120428
Rab6b	1.04384	4.63896	2.61642e-06	2.72923e-05
Mdga1	1.04367	3.25177	2.08177e-05	0.000183603
Nxf3	1.04326	1.62274	0.000850693	0.00528958
Lnx1	1.04312	1.06531	0.00313282	0.0166229
Ifi35	1.04312	1.06531	0.00313282	0.0166229
Xk	1.03903	3.55916	1.21977e-05	0.000112272
Ttc39b	1.0369	3.63197	1.18557e-05	0.000109608
Atp2b4	1.03682	7.28055	6.86992e-07	7.85635e-06
LOC102640034	1.03497	1.22874	0.00263209	0.0143013
Pqlc1	1.03493	4.61785	3.12552e-06	3.21006e-05
Plekha6	1.03434	5.14635	1.90743e-06	2.03944e-05
Ctnna3	1.03335	3.723	1.06638e-05	9.96628e-05
Stbd1	1.03299	3.93768	7.61391e-06	7.31506e-05
Nfatc2ip	1.03227	4.46549	3.94783e-06	3.96902e-05
Mafk	1.03163	4.63977	3.41132e-06	3.48213e-05
Layn	1.03038	2.37273	0.000174486	0.00126954
Tnik	1.02823	4.56069	3.97209e-06	3.991e-05
Cav1	1.0255	5.00571	2.71976e-06	2.82641e-05
Tlr12	1.02545	0.778772	0.00679035	0.0321193
Cubn	1.0243	2.27969	0.000237192	0.00167178
Alas1	1.02374	5.21123	2.3658e-06	2.49119e-05
LOC101055928	1.02226	0.732776	0.0102955	0.0457143
Grk5	1.021	5.54599	1.98147e-06	2.11454e-05
Stambpl1	1.01919	2.69796	8.44316e-05	0.00065889
1810019D21Rik	1.01805	0.975694	0.00444726	0.0223691
Hs6st2	1.01797	6.33198	1.39545e-06	1.52931e-05
Gm6736	1.01788	1.93149	0.000640501	0.00412062
Hs3st1	1.01788	1.93149	0.000640501	0.00412062
Pappa2	1.01731	2.75275	8.34974e-05	0.000652516
Itfg3	1.01725	5.38232	2.4073e-06	2.5197e-05
Pip5k1b	1.01666	3.15282	3.76983e-05	0.00031705
Atf3	1.01635	4.92599	3.42719e-06	3.4962e-05
Lamc3	1.01628	3.84127	1.20898e-05	0.000111401
Gm12138	1.01508	0.935638	0.00482304	0.0239499
B3gnt2	1.01292	4.28822	7.26539e-06	7.02884e-05
Tm4sf1	1.0127	1.36529	0.00223723	0.0124019
Stx11	1.01192	1.98469	0.000561016	0.00367883
Col16a1	1.01175	5.05771	3.50123e-06	3.563e-05
Mr1	1.01156	2.41673	0.000178973	0.00129822
Cyp2s1	1.01016	4.14328	8.85924e-06	8.40972e-05
Wipf3	1.00825	4.35167	7.36285e-06	7.11074e-05
Prkcg	1.00671	1.07713	0.00425433	0.0215745
Rarres1	1.00656	1.47168	0.00204585	0.0114399
Fbxo6	1.0064	2.03601	0.000450886	0.00300033
Grin2c	1.00629	2.60716	0.000146308	0.00108585
Unc5a	1.00567	2.13951	0.000404559	0.00271919
Arhgap26	1.00422	5.35576	3.18906e-06	3.26526e-05
Tulp2	1.00401	4.34523	8.00241e-06	7.6355e-05
Acer3	1.00311	4.10905	1.14673e-05	0.000106394
Tacc1	1.00267	6.53357	1.86149e-06	1.99545e-05
Mme	1.00221	6.82627	1.7326e-06	1.86208e-05
Slc25a42	1.00177	2.62818	0.000153755	0.00113204
LOC102632135	1.00125	1.57076	0.0014526	0.00850488
Trim25	1.0011	5.95755	2.39232e-06	2.51435e-05
St3gal5	1.00093	5.49886	3.22816e-06	3.30326e-05
Itga9	1.00073	7.59209	1.53872e-06	1.66851e-05
March11	0	0.0906705	0.000153408	0.00112998
Creb3l4	-1.00137	0.933624	0.00797267	0.0368338
Atp8b1	-1.00267	1.90443	0.000770584	0.00486732
Slc15a3	-1.00301	0.65814	0.0101038	0.0449361
Efna5	-1.00431	6.25731	1.99323e-06	2.12166e-05
Cbln2	-1.00503	0.893436	0.00870765	0.039593
Ube3c	-1.00525	10.7438	1.13172e-06	1.25597e-05
n-Tk30	-1.00593	1.45855	0.00184719	0.0104718
D630045J12Rik	-1.00613	6.58265	1.7101e-06	1.84026e-05
Bcl7a	-1.00622	5.92284	2.19713e-06	2.32385e-05
n-Ti7	-1.0082	2.16237	0.000424792	0.00284371
n-Te10	-1.0082	2.16237	0.000424792	0.00284371
E030013I19Rik	-1.00892	0.852094	0.00952847	0.0427998
Ptprz1	-1.00927	2.88236	7.68449e-05	0.000604496
Chst4	-1.01063	1.24125	0.0029371	0.0157019
Ssc5d	-1.011	3.07689	5.34501e-05	0.000436531
Fam129c	-1.01378	1.20887	0.00315408	0.0167171
n-Ty8	-1.01664	1.87018	0.000638054	0.00410804
Fignl2	-1.01734	5.46842	2.32354e-06	2.44823e-05
Gm16525	-1.02054	1.14185	0.00365246	0.0189313
Gas1	-1.02088	7.65453	9.49232e-07	1.06336e-05
Ndst4	-1.02123	0.946504	0.00657398	0.0311932
Plekhn1	-1.02309	1.80671	0.000734802	0.00466429
n-Ts17	-1.02358	3.1775	3.34045e-05	0.000283369
Bmf	-1.02406	5.72301	1.61736e-06	1.74723e-05
Cd248	-1.02536	5.40672	1.98428e-06	2.11619e-05
n-Te11	-1.02539	5.87353	1.45011e-06	1.58193e-05
B3gnt5	-1.02573	5.59448	1.78493e-06	1.91584e-05
Adam8	-1.0278	3.25857	2.92722e-05	0.000250838
Grin3a	-1.02849	2.74609	8.34974e-05	0.000652516
Sh3gl3	-1.02923	2.89563	5.8639e-05	0.000477039
Gm1966	-1.02994	0.865724	0.00782065	0.0362017
Dzip1	-1.03088	5.80215	1.32512e-06	1.45798e-05
n-Td4	-1.03136	1.8351	0.000605775	0.00393364
Mboat1	-1.03198	2.2651	0.000217139	0.00154152
Thsd4	-1.03222	5.94419	1.19543e-06	1.32139e-05
Emid1	-1.03345	3.5801	1.50993e-05	0.000137012
Snord33	-1.0346	3.27154	2.4907e-05	0.000216688
Fmn1	-1.03539	3.70497	1.08834e-05	0.000101463
Snord32a	-1.03709	4.84147	2.40518e-06	2.5197e-05
Cadps2	-1.03744	2.66492	8.16012e-05	0.000639497
Nfe2l3	-1.03759	1.153	0.00303552	0.016171
n-Tg12	-1.03841	0.575532	0.0098652	0.044063
Fam167a	-1.03841	0.575532	0.0098652	0.044063
BC025920	-1.03841	0.575532	0.0098652	0.044063
Ccdc106	-1.03862	1.29319	0.00229438	0.0126597
Cacna1b	-1.03946	1.42094	0.00149157	0.00870551
Trnah-gug	-1.03978	0.780146	0.00549808	0.0267975
Nfatc4	-1.03991	5.67427	1.15386e-06	1.27799e-05
Sall2	-1.04046	6.59977	7.57379e-07	8.62935e-06
2010015L04Rik	-1.0423	1.26197	0.00245586	0.0134528
Amigo2	-1.04295	3.46614	1.4509e-05	0.000131962
Npbwr1	-1.04338	2.2385	0.000204983	0.00146647
Cd247	-1.04467	0.5238	0.0108903	0.0478594
Lmtk3	-1.04538	4.07844	5.02067e-06	4.99043e-05
n-Ts18	-1.04615	1.23007	0.00219389	0.0121859
Gm8273	-1.04673	5.56091	1.08585e-06	1.20747e-05
Fbn2	-1.04705	8.9201	4.3794e-07	5.15427e-06
Celf4	-1.04749	2.52309	0.000105894	0.000810445
Ank2	-1.04917	5.3138	1.25985e-06	1.388e-05
Laptm5	-1.0495	3.55649	1.08059e-05	0.000100853
Adamts4	-1.05021	2.85411	4.44305e-05	0.000367185
LOC102636538	-1.0504	1.0471	0.00379978	0.0195791
n-Tm7	-1.05066	0.879225	0.00640699	0.0305225
LOC102635532	-1.0521	1.84883	0.000452251	0.00300821
Dact3	-1.05525	5.38226	1.04121e-06	1.16016e-05
AF529169	-1.05703	1.40176	0.00133355	0.00785751
Slc8a2	-1.05705	3.31985	1.52953e-05	0.000138639
Fzd4	-1.05752	6.26977	5.68008e-07	6.57966e-06
Pde3b	-1.05775	4.8411	1.54049e-06	1.66851e-05
Kif1a	-1.05882	4.6358	1.8684e-06	2.00157e-05
Gmds	-1.05899	3.17412	1.84384e-05	0.000163832
Efnb3	-1.05978	4.97908	1.28741e-06	1.41742e-05
Kcnb1	-1.06041	5.25617	9.98795e-07	1.11513e-05
Klhl14	-1.06484	2.54884	7.45609e-05	0.000588849
Prr5l	-1.06562	4.62042	1.6907e-06	1.82291e-05
Fzd1	-1.06648	6.44818	4.26318e-07	5.02211e-06
B4galt6	-1.06829	5.27435	8.52564e-07	9.64792e-06
Rab36	-1.06962	3.40048	9.85801e-06	9.26287e-05
Aif1l	-1.07047	4.62033	1.52392e-06	1.65498e-05
Gpr124	-1.07055	7.04611	3.2019e-07	3.83699e-06
Cacna2d1	-1.07163	6.08841	4.38154e-07	5.15427e-06
Fgf10	-1.07557	3.53884	6.61838e-06	6.43544e-05
Rnu1b2	-1.0781	7.39506	2.4487e-07	3.00791e-06
Smad9	-1.08023	3.77205	4.36646e-06	4.36358e-05
LOC102634241	-1.08061	1.95609	0.000249101	0.00174906
Cxxc4	-1.08128	4.85987	8.95732e-07	1.01158e-05
9330159F19Rik	-1.0823	2.08025	0.000152887	0.00112664
Clip3	-1.08237	6.69778	2.64422e-07	3.22669e-06
Eno3	-1.08426	3.66104	4.69865e-06	4.68152e-05
Ptprk	-1.08462	6.8583	2.37817e-07	2.92559e-06
Fli1	-1.08466	5.48249	4.88e-07	5.69243e-06
Ebf3	-1.08518	4.39352	1.43403e-06	1.56747e-05
Fras1	-1.08586	7.95199	1.82935e-07	2.29446e-06
Hcls1	-1.086	1.51138	0.000672277	0.00430841
Fam160a1	-1.08621	2.17794	0.000144609	0.00107372
A230056P14Rik	-1.08641	1.07081	0.00257934	0.0140598
Lrig3	-1.08782	5.14419	6.04954e-07	6.95447e-06
Ccdc80	-1.08982	6.29697	2.55787e-07	3.12819e-06
Tec	-1.09023	3.08152	1.38902e-05	0.000126869
Snord61	-1.09053	2.02556	0.000168726	0.00123139
Snora43	-1.09114	2.76371	2.70356e-05	0.000233743
Flywch2	-1.09596	1.85516	0.000260376	0.00182209
9330104G04Rik	-1.09702	0.557838	0.00690226	0.0325562
Lrrc4c	-1.09786	2.55689	4.39954e-05	0.00036413
n-Th9	-1.09893	1.52	0.000566463	0.00370871
Pbx3	-1.10011	5.82107	2.52639e-07	3.09195e-06
Prox1	-1.10034	3.42125	5.18372e-06	5.14024e-05
Calcrl	-1.10056	5.92983	2.34877e-07	2.89155e-06
Slitrk5	-1.10197	2.57382	3.86599e-05	0.00032383
n-Tl27	-1.10268	5.62454	2.85378e-07	3.45208e-06
Wnt7b	-1.10497	5.90227	2.14021e-07	2.6544e-06
Tpm2	-1.11092	4.8127	4.8382e-07	5.65157e-06
Snord11	-1.11109	0.918976	0.00348621	0.0182204
Hmgn3	-1.11383	2.99545	1.08966e-05	0.000101529
Gm8034	-1.11423	1.23985	0.00111193	0.00669369
1500004A13Rik	-1.11524	0.451112	0.00834948	0.0382671
LOC102639224	-1.11534	1.12914	0.00162899	0.00941855
Sorcs1	-1.11545	3.12788	8.14005e-06	7.76238e-05
A730017C20Rik	-1.11586	2.61113	2.99826e-05	0.000256298
Wdr86	-1.11694	4.51454	5.95518e-07	6.86018e-06
Sox11	-1.11831	8.97724	7.10943e-08	9.46542e-07
2310058D17Rik	-1.11854	1.31251	0.000987517	0.00602082
Fzd7	-1.12176	6.7358	9.68398e-08	1.26308e-06
Ptgfr	-1.12346	0.971114	0.00263222	0.0143013
Arhgef16	-1.12434	2.31005	5.71876e-05	0.000465914
Gm15559	-1.12554	0.394631	0.00921389	0.0415772
D330045A20Rik	-1.12605	1.67736	0.000362172	0.00245708
Ptn	-1.12775	7.05986	7.50925e-08	9.93426e-07
LOC102638084	-1.12808	2.24252	6.28122e-05	0.000506049
LOC102632727	-1.12861	0.688239	0.00366554	0.0189696
Crb3	-1.13069	0.931984	0.00283689	0.0152199
2610307P16Rik	-1.13116	3.97834	9.97796e-07	1.11476e-05
Gulp1	-1.13124	5.0839	2.25826e-07	2.79666e-06
Abi3bp	-1.13164	2.315	5.0424e-05	0.000413845
Add2	-1.13165	3.32865	3.80212e-06	3.83874e-05
Flrt2	-1.13319	7.57158	5.76922e-08	7.78689e-07
n-Tm6	-1.13383	0.793595	0.00312085	0.0165779
Tmeff2	-1.13416	2.50852	3.073e-05	0.000262283
Phldb2	-1.13567	7.87499	5.11476e-08	6.95072e-07
A330074K22Rik	-1.13679	0.335845	0.0101916	0.045278
Slfn3	-1.13679	0.335845	0.0101916	0.045278
Tox3	-1.13733	3.91633	1.03911e-06	1.15859e-05
Lin28b	-1.13783	4.64249	3.32391e-07	3.96893e-06
Lrrc4b	-1.14023	2.17712	6.93065e-05	0.000550653
LOC102632589	-1.1415	9.33984	3.75861e-08	5.20801e-07
Zfp536	-1.14164	3.31844	3.28248e-06	3.35267e-05
Asic2	-1.14235	3.33596	3.02277e-06	3.1122e-05
Fam83b	-1.14244	0.749255	0.00269905	0.0146168
n-Tc56	-1.14265	0.469116	0.00657299	0.0311932
LOC102636287	-1.14304	3.35327	2.78743e-06	2.88954e-05
Pag1	-1.1432	5.89147	8.29103e-08	1.09142e-06
LOC102637422	-1.14396	1.84048	0.000152308	0.00112437
Ebf1	-1.14442	3.92119	9.30721e-07	1.04473e-05
Phf21b	-1.14477	2.28931	4.63779e-05	0.000382331
Parm1	-1.1455	3.68953	1.35013e-06	1.48159e-05
Col2a1	-1.14557	5.21395	1.45501e-07	1.84719e-06
mmu-miR-92a-3p	-1.14753	0.59108	0.00433438	0.0219005
Jph2	-1.1478	2.27375	4.16423e-05	0.000347415
Dmtn	-1.14837	3.10122	5.02948e-06	4.99621e-05
Mdk	-1.14867	8.29847	3.40969e-08	4.76413e-07
Fbxl21	-1.15042	1.40047	0.000510379	0.00337065
Fez1	-1.15156	1.61268	0.000260791	0.00182422
n-Th3	-1.15184	4.06615	5.80105e-07	6.70116e-06
Gabrb2	-1.15284	2.20446	5.17966e-05	0.000424482
Rassf4	-1.15352	3.72784	9.92599e-07	1.1097e-05
Alox5ap	-1.15404	0.413355	0.00722371	0.0337951
LOC102633691	-1.15419	9.30154	2.68208e-08	3.8049e-07
Epha6	-1.15473	1.52797	0.000295902	0.00204664
LOC102633979	-1.15517	0.807786	0.00250094	0.0136727
C1ql1	-1.15811	0.539929	0.00472574	0.0235848
Ror2	-1.15954	4.93607	1.37527e-07	1.75531e-06
Snord14e	-1.16149	6.85542	3.31173e-08	4.64283e-07
n-Td14	-1.16171	2.98519	4.91216e-06	4.88549e-05
n-Ty2	-1.16243	1.34199	0.000565006	0.00370063
BC005764	-1.16283	5.33253	8.57618e-08	1.12564e-06
n-Th4	-1.16482	4.94253	1.22494e-07	1.5755e-06
Adtrp	-1.16692	0.864027	0.00267405	0.0144955
Pde11a	-1.16849	2.03671	5.70164e-05	0.000464746
Rgs4	-1.16884	1.31183	0.000595218	0.00387264
Spi1	-1.16909	0.957649	0.00187015	0.0105816
n-Tl29	-1.16927	4.50924	1.87101e-07	2.34319e-06
LOC102639708	-1.16955	0.486895	0.00516186	0.0253814
Cdh15	-1.16955	0.486895	0.00516186	0.0253814
Fam184a	-1.17378	5.45137	5.76928e-08	7.78689e-07
Sla	-1.1742	1.20674	0.000699532	0.00445901
F2r	-1.17513	7.69908	1.84376e-08	2.69121e-07
Sema3c	-1.17623	6.23001	2.92438e-08	4.12407e-07
Bend4	-1.17778	5.62067	4.5285e-08	6.2026e-07
Mrc1	-1.17972	4.1158	2.78104e-07	3.37389e-06
Dfna5	-1.18047	1.09337	0.00101686	0.00617939
Rnu1b1	-1.1812	2.76227	6.10863e-06	5.98265e-05
Gm19343	-1.18236	2.64263	9.04636e-06	8.5727e-05
Crispld2	-1.18274	5.17836	5.78231e-08	7.79817e-07
n-Ta29	-1.18439	3.98222	3.35097e-07	3.99838e-06
Slc4a8	-1.18606	3.52613	8.6936e-07	9.82465e-06
LOC102639557	-1.18607	0.778376	0.00215189	0.0119846
2610318N02Rik	-1.18696	3.45689	9.10641e-07	1.02495e-05
Naip2	-1.18706	0.877539	0.00215665	0.0120013
Il6ra	-1.18792	0.97031	0.00151521	0.00883113
Ncf1	-1.19336	1.77516	0.00010796	0.000825123
Igfbp3	-1.19387	7.62954	1.12366e-08	1.68742e-07
Frmd3	-1.19552	0.374588	0.00619366	0.0296758
Serp2	-1.19691	0.835751	0.00159825	0.00926327
2700054A10Rik	-1.19691	0.835751	0.00159825	0.00926327
D430019H16Rik	-1.1971	5.29723	3.62492e-08	5.03951e-07
Gm8364	-1.19714	0.931163	0.00162118	0.00938315
LOC102637552	-1.19864	1.80416	8.91063e-05	0.000690522
Rbp1	-1.19979	5.32564	3.34791e-08	4.68961e-07
Ankrd6	-1.19997	3.86618	2.98447e-07	3.60494e-06
Pbx1	-1.20041	8.7549	7.92416e-09	1.2253e-07
LOC102637155	-1.20286	2.25724	1.99395e-05	0.000176511
Ccnd1	-1.20371	6.4618	1.25626e-08	1.8697e-07
Trpm3	-1.20397	1.73027	0.000115017	0.000873449
Syt1	-1.20426	1.62014	0.000135718	0.00101493
Pla2g7	-1.20526	2.60147	7.46033e-06	7.18407e-05
Ache	-1.20692	0.890924	0.00173673	0.00994491
LOC102638477	-1.20704	2.83056	2.89668e-06	2.99347e-05
Spred3	-1.20844	3.63693	3.74846e-07	4.45036e-06
LOC102636125	-1.20862	0.57358	0.00291919	0.0156212
H2-Q7	-1.20862	0.57358	0.00291919	0.0156212
Gm5466	-1.2094	0.450079	0.00440653	0.0221911
Cd180	-1.21033	0.314972	0.00680446	0.0321678
3110045C21Rik	-1.21149	0.165847	0.0107729	0.0474058
Smco3	-1.21149	0.165847	0.0107729	0.0474058
Adap1	-1.21149	0.165847	0.0107729	0.0474058
AI854703	-1.21149	0.165847	0.0107729	0.0474058
Fam107a	-1.21172	1.40915	0.000254269	0.00178384
Iglon5	-1.2126	2.42084	9.36731e-06	8.85372e-05
Fcrls	-1.21289	1.93456	4.87196e-05	0.000400843
Snord104	-1.21591	4.86704	3.78959e-08	5.24657e-07
Csf1	-1.21704	3.20732	9.74752e-07	1.09121e-05
Trnai-uau	-1.21733	0.84953	0.00127473	0.00757292
Arhgdib	-1.21774	3.14905	1.13932e-06	1.26272e-05
Mtmr11	-1.2178	2.96834	1.92688e-06	2.05893e-05
Gpc6	-1.21783	7.42991	6.08336e-09	9.6026e-08
Fam19a2	-1.21906	4.2909	8.03278e-08	1.05932e-06
Pde1b	-1.22131	1.66021	0.000126865	0.000954721
Tstd3	-1.22349	2.13644	1.9549e-05	0.000173331
Emr1	-1.22374	1.84634	6.2864e-05	0.000506222
mmu-miR-335-5p	-1.22402	0.393571	0.00480939	0.0239093
Dnaja4	-1.22508	4.08577	1.01893e-07	1.32175e-06
Pcdh11x	-1.22639	4.51817	4.99459e-08	6.79631e-07
Pde3a	-1.2268	6.23482	7.54927e-09	1.17168e-07
Fzd2	-1.22692	6.63765	6.1696e-09	9.72033e-08
Rny1	-1.22707	7.75064	4.36742e-09	7.0203e-08
Chd7	-1.22962	6.57368	5.8924e-09	9.31883e-08
Lrrc56	-1.23049	2.66187	3.71233e-06	3.75263e-05
Epha7	-1.23175	7.03391	4.63983e-09	7.43666e-08
Shank1	-1.23216	4.50265	4.21863e-08	5.79722e-07
Gpr98	-1.23408	3.86561	1.42903e-07	1.81697e-06
Gngt2	-1.2363	0.468091	0.0034295	0.0179863
Ctsc	-1.23651	4.17028	6.98704e-08	9.31736e-07
Limch1	-1.23651	5.82358	7.55626e-09	1.17168e-07
Lhx6	-1.23775	2.7086	2.63934e-06	2.74798e-05
Clmp	-1.23805	6.07623	6.10502e-09	9.62768e-08
n-Te13	-1.24043	1.09261	0.000578727	0.00377418
Rnu1b6	-1.24164	5.53006	9.46176e-09	1.4443e-07
Ikzf2	-1.24231	4.20871	5.5277e-08	7.47899e-07
Col24a1	-1.24268	2.42507	6.46017e-06	6.28999e-05
Grm8	-1.24297	1.00763	0.000799628	0.00502602
Slfn2	-1.24456	0.187789	0.00826295	0.0379596
Lck	-1.24508	2.2301	1.20261e-05	0.000110998
Tenm3	-1.24822	7.81066	2.37383e-09	3.91388e-08
Snora61	-1.24859	5.25291	1.02553e-08	1.55122e-07
Sp6	-1.25037	1.05669	0.00061055	0.00395233
Ltbp1	-1.25121	7.77748	2.19513e-09	3.64812e-08
Snord70	-1.25161	2.36284	6.62114e-06	6.43544e-05
Ccdc88b	-1.25196	0.412303	0.00372542	0.0192376
n-Te9	-1.25254	2.95814	1.06669e-06	1.18696e-05
Slc2a4	-1.25296	3.78383	1.097e-07	1.41861e-06
Was	-1.25296	0.717704	0.00122608	0.00731739
Rac2	-1.25381	2.09544	1.52114e-05	0.000137954
Snord14c	-1.25656	5.63809	5.64692e-09	8.9989e-08
Synpo2	-1.258	3.81974	8.43547e-08	1.10892e-06
Wbscr17	-1.26128	2.73864	1.6959e-06	1.82734e-05
Klk8	-1.26141	2.2978	7.7688e-06	7.4467e-05
Syne4	-1.26343	2.16414	9.50726e-06	8.96361e-05
n-Th11	-1.26375	3.0668	5.70864e-07	6.60814e-06
Kcnj14	-1.26448	0.119724	0.00913405	0.041284
Ppp1r1a	-1.26493	0.930343	0.000899355	0.00554209
Tbr1	-1.2666	6.73281	1.95649e-09	3.27108e-08
Csf1r	-1.26861	3.91415	5.75343e-08	7.7781e-07
n-Ts4	-1.26907	0.354269	0.00405285	0.0206533
n-Td5	-1.26907	0.354269	0.00405285	0.0206533
Irx2	-1.26907	0.354269	0.00405285	0.0206533
Creb5	-1.26909	2.68878	1.68022e-06	1.81279e-05
Spry3	-1.26937	2.20818	9.27223e-06	8.77677e-05
Tnfrsf11a	-1.27002	1.48215	9.54424e-05	0.000736542
Pdgfc	-1.27003	6.19248	2.3487e-09	3.87629e-08
Rnf24	-1.27017	6.48832	1.98327e-09	3.30922e-08
Ficd	-1.27124	5.03634	7.31354e-09	1.13828e-07
Tox	-1.27256	3.10509	4.0226e-07	4.75214e-06
n-Tp3	-1.27334	-0.0524098	0.0112329	0.0492038
Gria1	-1.27334	-0.0524098	0.0112329	0.0492038
Bmp5	-1.27429	3.40188	1.81877e-07	2.28636e-06
Edn3	-1.27484	2.57537	2.6518e-06	2.75923e-05
Nnat	-1.2751	7.48196	1.18665e-09	2.03386e-08
B130024G19Rik	-1.27586	4.06258	3.5084e-08	4.89659e-07
Megf11	-1.27689	0.209398	0.00631844	0.030166
Hapln1	-1.27711	5.90642	2.3385e-09	3.86328e-08
Postn	-1.28058	5.31043	4.21466e-09	6.79441e-08
Adam11	-1.28115	3.30861	1.8826e-07	2.35593e-06
Ttll8	-1.28165	2.45226	3.00557e-06	3.0964e-05
Hnf4a	-1.28375	0.943243	0.000720329	0.0045759
Rarg	-1.28508	4.10679	2.48511e-08	3.54054e-07
LOC102640439	-1.28671	0.0482844	0.00764597	0.0355313
Nlgn3	-1.28718	2.7155	1.20034e-06	1.32506e-05
Lmo3	-1.28784	0.2938	0.00441553	0.022223
Cyth4	-1.2887	1.94004	1.68114e-05	0.000150904
Mapk12	-1.28886	2.68848	1.1888e-06	1.31494e-05
Gm11578	-1.29106	1.46378	8.11858e-05	0.000636541
Rgag4	-1.29186	3.47338	9.79967e-08	1.27718e-06
Eif4e3	-1.29305	3.88857	3.69756e-08	5.13195e-07
Snord37	-1.2963	3.82089	3.79709e-08	5.25258e-07
Ccl9	-1.29757	0.373518	0.00311624	0.016564
Snord72	-1.29784	3.85421	3.16664e-08	4.4469e-07
Gpr137c	-1.29791	2.68054	1.05389e-06	1.1735e-05
Col23a1	-1.298	4.8691	4.63206e-09	7.43136e-08
LOC102633672	-1.29833	0.142377	0.00694453	0.0327186
Tmem229a	-1.30025	1.33023	0.000135962	0.0010163
Hoxc5	-1.30273	4.44617	8.26614e-09	1.27659e-07
Kif5a	-1.30466	1.36957	0.000107782	0.000824134
Dpp4	-1.30619	3.71964	3.63432e-08	5.04837e-07
LOC102634944	-1.30628	0.449044	0.00222023	0.0123199
LOC102636440	-1.30846	1.80262	2.14852e-05	0.000188891
Fgf14	-1.30851	0.230683	0.00481765	0.023936
Cybb	-1.30884	1.40787	8.58512e-05	0.000668093
Cntn1	-1.31007	1.29983	0.000140644	0.00104895
n-Tm9	-1.31168	-0.0268836	0.00843262	0.0385845
Asxl3	-1.31271	6.90377	4.82478e-10	8.72281e-09
Pdgfb	-1.31318	5.66361	1.20721e-09	2.06602e-08
Gm4221	-1.31412	0.520799	0.00159636	0.0092591
Mtcp1	-1.3144	10.1641	2.65235e-10	5.02408e-09
Mpo	-1.31478	2.64863	9.19585e-07	1.03362e-05
Faxc	-1.31483	4.77301	3.4749e-09	5.64553e-08
Mmrn1	-1.31505	4.25032	8.74347e-09	1.3408e-07
Ly86	-1.3175	0.313873	0.00337687	0.0177792
Slit3	-1.31868	5.58262	1.11503e-09	1.91612e-08
Nrp1	-1.31881	7.18206	3.6285e-10	6.70548e-09
Ptprn	-1.32222	0.0720873	0.00575899	0.0278815
Arl4c	-1.32302	5.81189	6.91373e-10	1.22732e-08
Cthrc1	-1.32392	3.28239	8.83624e-08	1.15795e-06
Trabd2b	-1.32487	4.78016	2.70531e-09	4.44723e-08
Adamts15	-1.32497	2.84977	3.41276e-07	4.06338e-06
Rnf150	-1.32545	5.79524	7.454e-10	1.30928e-08
Lama5	-1.32591	6.59713	3.77529e-10	6.95363e-09
Ankrd60	-1.3277	9.18375	1.89349e-10	3.66665e-09
Fyb	-1.33001	2.40021	1.54236e-06	1.66945e-05
Snord35a	-1.33017	3.71544	2.15921e-08	3.10543e-07
Cyp46a1	-1.33055	1.73608	2.24269e-05	0.000196751
n-Tf4	-1.33055	1.73608	2.24269e-05	0.000196751
Arhgap8	-1.33116	1.23705	0.000150611	0.00111305
Trpc7	-1.33139	0.164675	0.00526378	0.025835
Tceal5	-1.33139	0.164675	0.00526378	0.025835
Popdc2	-1.33139	0.164675	0.00526378	0.025835
Csrp2	-1.33144	4.56491	3.1301e-09	5.10026e-08
2900008C10Rik	-1.33269	0.467065	0.00170861	0.00981758
Snord14d	-1.33408	6.33188	3.44971e-10	6.43213e-09
Asb4	-1.33433	6.65063	2.86806e-10	5.40199e-09
Glb1l2	-1.33467	2.90759	2.11152e-07	2.62272e-06
Rorb	-1.33499	1.27898	0.000118334	0.000895779
mmu-miR-1983	-1.33869	1.16041	0.000161425	0.00118173
Ttc9	-1.3388	0.98126	0.000367518	0.00249031
Gm2137	-1.33895	0.776605	0.000593123	0.00386051
Gm10400	-1.3406	1.95234	7.57181e-06	7.27881e-05
Cys1	-1.34202	1.35935	7.41786e-05	0.000586567
Snord57	-1.34459	3.71139	1.58608e-08	2.32733e-07
B4galnt4	-1.3463	4.74003	1.60777e-09	2.70707e-08
Tmem26	-1.34641	2.65614	5.03457e-07	5.86043e-06
Nckap1l	-1.3466	2.37601	1.3304e-06	1.46187e-05
Unc5c	-1.34768	7.50744	1.38046e-10	2.72965e-09
Tvp23a	-1.34984	3.35731	3.84473e-08	5.30968e-07
Gpc2	-1.35175	5.7202	3.71118e-10	6.85069e-09
Tspan12	-1.35296	5.34112	5.50685e-10	9.89156e-09
Hmga2	-1.35306	9.82162	8.32424e-11	1.68804e-09
Snord68	-1.35348	3.85505	8.72766e-09	1.33961e-07
C530005A16Rik	-1.35688	0.0954982	0.00575899	0.0278815
Cd86	-1.36372	0.186628	0.00397843	0.0203362
Mgat5b	-1.36376	0.554884	0.000949785	0.00580989
Klf1	-1.36376	0.554884	0.000949785	0.00580989
LOC102636399	-1.36378	0.84782	0.00034774	0.00236785
Capn6	-1.36552	6.30465	1.38761e-10	2.74053e-09
Slc39a8	-1.36857	3.35212	2.63899e-08	3.75336e-07
Faah	-1.36859	1.55102	2.50663e-05	0.00021796
Cadm2	-1.36974	0.272321	0.00277865	0.0149513
Rspo2	-1.37215	-0.190118	0.0103064	0.0457272
Ibsp	-1.37215	-0.190118	0.0103064	0.0457272
6330403K07Rik	-1.37329	4.9967	4.98156e-10	8.98676e-09
Clec4a1	-1.37437	1.00605	0.000233414	0.00164724
n-Td8	-1.37653	0.74656	0.000486893	0.00322833
Col9a1	-1.37704	3.58287	1.04079e-08	1.57003e-07
Veph1	-1.38355	1.95821	3.93313e-06	3.96141e-05
Vcan	-1.38492	9.25749	3.22876e-11	6.81268e-10
n-Tp4	-1.38543	0.0228329	0.00470459	0.0234933
Lgi2	-1.38608	3.43762	1.52093e-08	2.23763e-07
Ap1m2	-1.38998	1.27829	6.48184e-05	0.000518454
Gm3264	-1.39072	0.11853	0.00432459	0.0218698
4632428N05Rik	-1.3928	3.38811	1.40619e-08	2.07432e-07
Cxcl12	-1.39421	7.95013	2.94471e-11	6.26088e-10
Ceacam1	-1.39426	1.06698	0.000143081	0.00106379
LOC102635376	-1.39534	0.208248	0.00299889	0.0159861
Chrnb2	-1.39534	0.208248	0.00299889	0.0159861
Snhg11	-1.39608	3.58048	6.82596e-09	1.06938e-07
Ddc	-1.39696	1.66577	9.46361e-06	8.93093e-05
LOC102632008	-1.40024	0.819236	0.000283508	0.00197249
B3gat2	-1.40301	0.372448	0.0014896	0.00869706
Ccl3	-1.4044	2.04554	2.08134e-06	2.20698e-05
Nfam1	-1.40477	1.84384	5.47316e-06	5.40155e-05
Sprr2d	-1.40624	0.44801	0.00106592	0.00645163
Fgd3	-1.40913	0.519798	0.000770035	0.0048657
Mageb3	-1.40926	-0.27924	0.0114183	0.0499164
Dnajc22	-1.40926	-0.27924	0.0114183	0.0499164
Cobl	-1.4106	2.83099	7.31593e-08	9.6862e-07
Lcp2	-1.41264	1.12543	8.86442e-05	0.000687261
Gbp2b	-1.41381	-0.162041	0.00759456	0.0353219
Actc1	-1.41762	1.64961	7.8453e-06	7.50708e-05
Gm6276	-1.41765	-0.0536917	0.005121	0.0252401
Tmem132c	-1.42086	3.66944	3.35429e-09	5.45489e-08
Ces1h	-1.42094	0.0470537	0.00349787	0.0182606
Mmp16	-1.42248	5.13357	1.04757e-10	2.09125e-09
Stk32b	-1.42379	0.141194	0.00323827	0.0171307
Nmur2	-1.42379	0.141194	0.00323827	0.0171307
Ackr3	-1.42468	4.19076	6.24712e-10	1.11372e-08
LOC102636180	-1.42628	0.229544	0.00225486	0.012483
Pnliprp1	-1.42628	0.229544	0.00225486	0.012483
Csrnp3	-1.42766	4.61027	2.2716e-10	4.35234e-09
Hlx	-1.42796	3.84171	1.5796e-09	2.66232e-08
Ms4a6b	-1.42847	0.312774	0.00158739	0.00921314
Cdh26	-1.42847	0.312774	0.00158739	0.00921314
mmu-miR-16-5p	-1.43217	0.466039	0.000811266	0.00508957
Snord47	-1.4335	5.44762	4.73414e-11	9.79074e-10
Gm2897	-1.43516	0.60453	0.000430601	0.00287568
Tifab	-1.43645	0.669075	0.000317855	0.00217501
Plvap	-1.43645	5.59786	3.63305e-11	7.61384e-10
Tes	-1.43791	5.48214	4.07866e-11	8.45613e-10
Lbp	-1.43833	2.8093	4.82201e-08	6.57758e-07
Fsd1	-1.44092	2.66269	6.5048e-08	8.70212e-07
Rgl3	-1.44314	2.42681	2.20199e-07	2.729e-06
Tspyl4	-1.4447	3.48002	3.53096e-09	5.73102e-08
Fcer1g	-1.44964	1.60868	6.44617e-06	6.28003e-05
Cx3cr1	-1.45179	3.22259	6.47001e-09	1.01744e-07
Hoxc12	-1.45205	4.4112	1.87996e-10	3.64808e-09
Syt11	-1.45249	4.00312	5.69343e-10	1.02047e-08
Nlrc3	-1.45285	1.98285	1.2129e-06	1.33804e-05
Tekt1	-1.45348	-0.249377	0.00834208	0.0382542
Gcnt3	-1.45348	-0.249377	0.00834208	0.0382542
Gm10548	-1.4543	-0.134509	0.00557603	0.0271298
E130114P18Rik	-1.4543	-0.134509	0.00557603	0.0271298
LOC102634542	-1.455	-0.0281523	0.00377845	0.0194752
LOC102632389	-1.4556	0.0708688	0.00349787	0.0182606
n-Td6	-1.45612	0.163503	0.00241842	0.0132739
LOC102634416	-1.45612	0.163503	0.00241842	0.0132739
Trpv2	-1.45657	0.250525	0.00169143	0.00973567
Aqp3	-1.45657	0.250525	0.00169143	0.00973567
Cnksr1	-1.45697	0.332578	0.00119594	0.00715288
Kif5c	-1.45704	4.08501	3.56393e-10	6.60079e-09
Sash3	-1.45733	0.410199	0.000854382	0.00530615
Prima1	-1.45733	0.410199	0.000854382	0.00530615
Snord110	-1.4578	4.26768	2.3243e-10	4.44309e-09
Ngp	-1.45819	0.620701	0.000329839	0.00225239
Mdga2	-1.45935	0.96709	7.82934e-05	0.00061531
Galnt3	-1.45998	1.20318	4.44236e-05	0.000367185
Amacr	-1.46473	4.29844	1.75703e-10	3.42739e-09
n-Tl8	-1.46822	2.44497	1.26575e-07	1.62548e-06
Cadm3	-1.46885	2.26909	2.30914e-07	2.84908e-06
Runx2	-1.46928	2.16124	3.77988e-07	4.48354e-06
Myo1f	-1.4718	1.65688	3.62265e-06	3.66865e-05
5730559C18Rik	-1.47249	3.80386	5.50289e-10	9.89156e-09
Vegfc	-1.47327	2.60576	4.94535e-08	6.73481e-07
Grin2b	-1.47424	1.2978	2.24383e-05	0.000196751
Kcna3	-1.47491	1.21384	3.55363e-05	0.000299927
Slit1	-1.47728	2.12139	4.22837e-07	4.98463e-06
Meis1	-1.47937	7.65115	2.09924e-12	5.0421e-11
Sdk2	-1.48145	6.2081	4.2006e-12	9.8067e-11
n-Te20	-1.48324	4.99023	2.27307e-11	4.90801e-10
Elovl2	-1.48487	3.78382	4.51589e-10	8.22682e-09
Hoxc8	-1.48639	4.99255	2.05651e-11	4.46935e-10
Ism1	-1.48656	2.03223	6.31727e-07	7.2373e-06
Lrp2	-1.4911	4.91079	2.11981e-11	4.60092e-10
4930570G19Rik	-1.49141	-0.00306375	0.00277966	0.0149513
Nov	-1.49141	-0.00306375	0.00277966	0.0149513
Adap2	-1.49141	-0.00306375	0.00277966	0.0149513
Bmpr1b	-1.49306	3.96933	1.95956e-10	3.78932e-09
Ptplad2	-1.4939	3.5769	7.07051e-10	1.2485e-08
C1qa	-1.49399	1.64062	2.94553e-06	3.03831e-05
LOC102636827	-1.49471	1.60811	3.54275e-06	3.59909e-05
Cftr	-1.49595	1.9886	6.0415e-07	6.95002e-06
4930528A17Rik	-1.49638	-0.220129	0.00607118	0.0291812
Slc1a3	-1.50046	3.84583	2.34338e-10	4.47444e-09
Zbtb16	-1.50063	2.82616	1.26256e-08	1.87635e-07
Adam22	-1.50216	4.37105	5.0061e-11	1.03276e-09
LOC102640377	-1.50221	1.74133	1.4312e-06	1.5654e-05
Tcp11	-1.50319	0.652503	0.000192791	0.00138878
Glis1	-1.50319	0.652503	0.000192791	0.00138878
Ripply3	-1.50561	1.19171	2.86366e-05	0.000246562
Il15	-1.50999	2.68135	1.73708e-08	2.53995e-07
Igsf6	-1.51531	0.291582	0.000945626	0.0057887
1700108F19Rik	-1.51531	0.291582	0.000945626	0.0057887
C3ar1	-1.51917	2.71972	1.51635e-08	2.23286e-07
Mrgpre	-1.52054	1.20246	2.28023e-05	0.000199596
n-Tr2	-1.52178	2.89814	5.85059e-09	9.28795e-08
Fam78b	-1.52629	2.41161	5.51566e-08	7.46877e-07
Gm3716	-1.52691	0.0215897	0.00203931	0.011411
Tph2	-1.52691	0.0215897	0.00203931	0.011411
Gm6960	-1.52817	0.603567	0.000197693	0.0014198
Igf2os	-1.52843	4.29874	3.19681e-11	6.75381e-10
Cyp27a1	-1.52878	1.01672	2.9321e-05	0.000250899
Ctss	-1.53314	1.25574	1.44707e-05	0.000131873
Cd300a	-1.53702	1.67185	1.34051e-06	1.47201e-05
mmu-miR-10b-5p	-1.53804	-0.191471	0.00440277	0.0221788
LOC102632701	-1.53804	-0.191471	0.00440277	0.0221788
n-Tl6	-1.5398	0.803419	8.34855e-05	0.000652516
F13a1	-1.53985	2.40199	4.60209e-08	6.29304e-07
Cd53	-1.54013	1.12394	2.29327e-05	0.000200454
Actg2	-1.54013	1.12394	2.29327e-05	0.000200454
Nav3	-1.54069	4.71332	7.22031e-12	1.64645e-10
Cacna1a	-1.54112	3.18872	1.09284e-09	1.88383e-08
Fam171b	-1.54166	3.54223	2.74926e-10	5.19586e-09
Cadm1	-1.54199	5.42685	1.84318e-12	4.45922e-11
Myo1g	-1.5438	0.311675	0.000704966	0.00448686
Susd4	-1.54458	2.98255	2.11548e-09	3.51926e-08
Myo5c	-1.54487	1.30712	9.28194e-06	8.78097e-05
Scube3	-1.5479	6.30964	4.49878e-13	1.15904e-11
Sphkap	-1.55051	3.49407	2.21739e-10	4.25825e-09
Hpgds	-1.55583	1.35672	6.01592e-06	5.90922e-05
Snord12	-1.55587	4.50632	7.91627e-12	1.79532e-10
Tubb3	-1.56056	2.18223	7.1774e-08	9.54068e-07
Hoxc4	-1.56069	5.16665	1.64702e-12	3.99043e-11
n-Ty3	-1.56157	0.0458229	0.00203931	0.011411
Ticam2	-1.56157	0.0458229	0.00203931	0.011411
Efna3	-1.56191	2.55003	1.3098e-08	1.94245e-07
Thbs3	-1.5631	2.76767	5.2118e-09	8.31345e-08
Stab1	-1.56492	6.01979	3.34709e-13	8.74493e-12
Slc16a12	-1.56564	0.409147	0.000378252	0.00255681
Gm3696	-1.56594	0.991326	2.28106e-05	0.000199596
Igsf9	-1.56721	5.31905	9.9378e-13	2.46508e-11
Opcml	-1.56766	1.19099	1.43798e-05	0.000131125
Itgb6	-1.56816	0.698914	8.54218e-05	0.000665061
Ctnnd2	-1.56923	2.94696	1.56842e-09	2.64616e-08
Glra1	-1.56987	0.93998	2.92988e-05	0.000250838
Corin	-1.57111	1.1464	1.43049e-05	0.000130514
Bcl11a	-1.57233	5.12766	1.19134e-12	2.92465e-11
Cacna1e	-1.57322	2.55839	9.96433e-09	1.51685e-07
Adamts3	-1.57502	3.67889	6.23175e-11	1.27456e-09
Gpr183	-1.57531	1.28638	7.33929e-06	7.09209e-05
AI607873	-1.57571	1.45108	2.6042e-06	2.71989e-05
Gm7656	-1.57854	-0.163379	0.00318237	0.0168617
Slc6a13	-1.57869	0.569671	0.000152688	0.00112568
Gm15834	-1.57869	0.569671	0.000152688	0.00112568
Fgf12	-1.58372	1.76995	4.40579e-07	5.17548e-06
Tmem132b	-1.58372	0.773946	6.46612e-05	0.000517694
Adamts6	-1.58526	4.68569	2.2802e-12	5.461e-11
Slc22a3	-1.58755	0.952786	2.26777e-05	0.000198642
AI504432	-1.589	2.70731	3.02731e-09	4.94243e-08
Rtn4rl2	-1.58943	-0.280638	0.00474403	0.023648
Lrrc18	-1.59157	0.427662	0.000282516	0.00196711
Pcdh19	-1.59197	5.02895	8.33102e-13	2.082e-11
Lrrtm4	-1.59327	1.53962	1.44558e-06	1.57802e-05
Zfp608	-1.59431	6.50747	8.12508e-14	2.27625e-12
Skida1	-1.59481	5.15355	5.68843e-13	1.44543e-11
Dok6	-1.59916	0.35103	0.000389741	0.00262595
Aatk	-1.59983	1.01594	1.3766e-05	0.000125872
Fibcd1	-1.60118	2.16507	4.02293e-08	5.542e-07
Arnt2	-1.60322	5.52262	2.29327e-13	6.13589e-12
9430078G10Rik	-1.6037	2.6683	2.93948e-09	4.80847e-08
Aldh1l2	-1.60501	0.965479	1.75419e-05	0.000156702
Slc18a2	-1.60626	2.19262	3.58351e-08	4.98611e-07
Lor	-1.60809	3.53697	4.51246e-11	9.34387e-10
Nptx1	-1.61059	0.91319	2.2495e-05	0.000197145
Chrnb4	-1.61112	1.07643	1.40873e-05	0.000128599
Ryr3	-1.61219	1.47785	1.36231e-06	1.49397e-05
Gipc2	-1.61793	-0.135832	0.0022933	0.0126597
Fam155a	-1.62282	2.25136	1.76845e-08	2.58355e-07
Il33	-1.62848	2.38653	1.01667e-08	1.54343e-07
Nol4	-1.62848	0.0930847	0.00108952	0.00657063
Adamts13	-1.62848	0.0930847	0.00108952	0.00657063
Styk1	-1.63233	-0.25076	0.00339476	0.0178565
Des	-1.63348	4.56446	6.86217e-13	1.72527e-11
Pcdh7	-1.63531	5.9399	4.58251e-14	1.33076e-12
Nlgn1	-1.6362	0.290473	0.000400542	0.00269545
Sncg	-1.63814	0.682685	4.92515e-05	0.000404819
Hist3h2ba	-1.64079	4.25056	1.60687e-12	3.89882e-11
LOC102639468	-1.6413	-0.00431975	0.0011366	0.00682982
Cntfr	-1.64227	5.28818	1.02396e-13	2.82122e-12
Rdh10	-1.64475	5.30404	9.04835e-14	2.51378e-12
Nrcam	-1.64623	2.24579	1.21153e-08	1.80959e-07
C1qb	-1.64724	2.40055	6.47962e-09	1.01772e-07
Bzrap1	-1.64908	2.22452	1.34461e-08	1.99053e-07
Olfm4	-1.65068	1.38465	1.53992e-06	1.66851e-05
LOC102636463	-1.65247	0.389326	0.000214124	0.00152466
Arhgap30	-1.65356	0.885896	1.70498e-05	0.000152962
Pik3r5	-1.65619	0.551929	8.68484e-05	0.000674908
4930511M06Rik	-1.65627	-0.108809	0.00164801	0.00951693
Soga3	-1.66127	2.65964	9.71386e-10	1.68491e-08
Pamr1	-1.66776	1.70134	1.67217e-07	2.10842e-06
Dpysl4	-1.66838	4.02007	1.57173e-12	3.81913e-11
LOC102640789	-1.6687	0.634795	4.89418e-05	0.000402472
Tmem62	-1.66937	1.83346	7.69791e-08	1.01758e-06
Nxpe3	-1.67082	2.5948	1.12689e-09	1.93451e-08
Tmtc2	-1.67103	5.74998	1.77766e-14	5.28196e-13
LOC102636806	-1.674	-0.221496	0.00242152	0.0132865
Meis3	-1.67435	4.2527	5.21112e-13	1.33511e-11
LOC102636311	-1.67462	3.01205	1.09864e-10	2.18796e-09
n-Tg20	-1.67595	0.0203463	0.000820646	0.00512911
Qprt	-1.67595	0.0203463	0.000820646	0.00512911
Pde4c	-1.67595	0.0203463	0.000820646	0.00512911
LOC101055656	-1.67595	0.0203463	0.000820646	0.00512911
Kcnq4	-1.67702	1.56422	3.89151e-07	4.60053e-06
Muc1	-1.67735	0.227264	0.000410333	0.00275578
Tyrobp	-1.68042	0.844398	1.67344e-05	0.000150497
Nap1l2	-1.68086	0.964673	7.87455e-06	7.52643e-05
LOC102638808	-1.68343	1.9925	3.52801e-08	4.91708e-07
Ocln	-1.68965	2.59041	7.96992e-10	1.39549e-08
Fam131b	-1.69088	0.499409	8.67712e-05	0.000674622
Oacyl	-1.69243	0.138827	0.000577021	0.003766
5730522E02Rik	-1.69243	0.138827	0.000577021	0.003766
Hk3	-1.69362	-0.0822896	0.00118125	0.00707517
Coro1a	-1.69437	2.70206	3.56963e-10	6.60402e-09
Neurl3	-1.69636	1.91493	4.27343e-08	5.86769e-07
Hpn	-1.69995	1.50353	4.39128e-07	5.16207e-06
Enho	-1.70225	2.1413	8.29387e-09	1.27891e-07
9430076C15Rik	-1.70388	0.426619	0.000117005	0.000886527
Nacad	-1.70642	0.248266	0.000299766	0.00206479
Aldh1a2	-1.70694	7.42628	8.7087e-16	2.95652e-14
Hs6st3	-1.71153	1.51218	3.52247e-07	4.19101e-06
Pgm5	-1.7116	5.03863	1.89026e-14	5.59658e-13
Ap1s3	-1.71304	2.8955	9.83874e-11	1.97593e-09
Trpc4	-1.71449	-0.192823	0.00172226	0.0098688
C1qc	-1.71725	1.96033	2.15842e-08	3.10543e-07
Bmp3	-1.72164	1.0513	2.86534e-06	2.96661e-05
Hecw1	-1.73002	-0.0562559	0.000844689	0.0052577
Gm10406	-1.73002	-0.0562559	0.000844689	0.0052577
Purg	-1.73392	10.5604	1.70093e-16	6.2177e-15
Slc39a2	-1.73954	-0.312574	0.00254585	0.0138909
Tex16	-1.7397	1.68503	6.48609e-08	8.69105e-07
Upk1a	-1.74286	0.0684312	0.000591283	0.00385004
Cd33	-1.74486	0.369235	0.00011673	0.000884843
Elovl7	-1.74844	1.17799	1.96508e-06	2.09839e-05
Scn8a	-1.74849	3.56696	1.10576e-12	2.72661e-11
Il1rapl1	-1.74981	1.69267	5.26019e-08	7.13443e-07
Lhfp	-1.7579	4.80426	7.86113e-15	2.40877e-13
Asphd2	-1.75856	1.99158	1.02776e-08	1.55319e-07
Twist2	-1.75934	2.7687	6.06691e-11	1.2439e-09
Serinc2	-1.76193	2.28589	1.06838e-09	1.84548e-08
Pgf	-1.76295	2.13488	2.99793e-09	4.89926e-08
Dlg2	-1.76586	1.77507	2.66457e-08	3.78328e-07
Sgsm1	-1.76648	2.49072	3.75468e-10	6.92332e-09
Ccdc40	-1.77349	2.08853	3.62959e-09	5.88538e-08
Adra1d	-1.7738	1.88048	1.01634e-08	1.54343e-07
Itgb2	-1.77385	0.712229	1.54697e-05	0.000139915
Pdzrn3	-1.774	5.39168	1.04124e-15	3.51343e-14
LOC102632597	-1.77725	1.19961	1.19679e-06	1.32202e-05
Rbm20	-1.77924	0.786556	9.03861e-06	8.57022e-05
Rgs9	-1.78131	2.69708	5.8835e-11	1.20927e-09
Gm5483	-1.78244	-0.282037	0.00179023	0.0102057
Cxcl14	-1.78244	-0.282037	0.00179023	0.0102057
Rem2	-1.78409	0.85723	5.36887e-06	5.3112e-05
Prss23	-1.78469	3.95711	7.00445e-14	1.9823e-12
Acsl6	-1.79027	0.309476	0.00011585	0.000878974
n-Ta28	-1.79052	2.52984	1.67638e-10	3.29134e-09
Zfp109	-1.79196	4.04429	3.57565e-14	1.04934e-12
Apobr	-1.79222	-0.137156	0.000864433	0.00535261
F630028O10Rik	-1.79628	0.407041	6.25423e-05	0.000504119
Prdm16	-1.79779	3.58512	2.85822e-13	7.57451e-12
Rai2	-1.79935	1.73023	2.2749e-08	3.26374e-07
Nkain3	-1.80214	3.66592	1.5147e-13	4.09214e-12
Gm19665	-1.80482	2.69678	3.55988e-11	7.4735e-10
Sgpp2	-1.80778	2.19555	9.64977e-10	1.67729e-08
Rnf165	-1.81015	3.99951	2.68813e-14	7.91669e-13
Foxp1	-1.81332	7.13484	1.94696e-17	7.82022e-16
Sept3	-1.81563	4.68529	1.6287e-15	5.376e-14
Rnf112	-1.8201	0.884218	3.0661e-06	3.15098e-05
St6galnac5	-1.8241	-0.252143	0.00125538	0.00747091
Dlx1	-1.8241	-0.252143	0.00125538	0.00747091
Glrb	-1.82458	2.09961	1.35043e-09	2.29932e-08
Ppm1h	-1.82756	3.40566	3.03157e-13	7.98315e-12
Scg3	-1.82957	-0.110118	0.000610301	0.00395233
Plch2	-1.82957	-0.110118	0.000610301	0.00395233
Thsd7a	-1.83017	4.08109	9.66836e-15	2.94091e-13
Cdh22	-1.83093	0.680831	1.11052e-05	0.000103357
Lyve1	-1.83775	0.137643	0.000218753	0.00155232
Crmp1	-1.84602	4.35517	2.04216e-15	6.62271e-14
n-Tf7	-1.84681	2.11671	7.84915e-10	1.37579e-08
Tpbg	-1.84988	5.85646	2.81483e-17	1.1145e-15
Prtn3	-1.85005	1.40147	1.00999e-07	1.31322e-06
Kcnj16	-1.85184	1.49299	5.91158e-08	7.9532e-07
n-Ts7	-1.8604	1.26258	2.68966e-07	3.27734e-06
Col25a1	-1.86071	4.31795	1.57909e-15	5.22258e-14
LOC102637452	-1.86288	-0.377137	0.0018476	0.0104718
Hnf1a	-1.86288	-0.377137	0.0018476	0.0104718
Fcgr3	-1.86323	1.50171	4.69223e-08	6.40579e-07
LOC102639429	-1.86743	2.74519	6.8706e-12	1.57316e-10
Mecom	-1.86895	5.33954	4.2196e-17	1.63194e-15
Caps2	-1.87011	0.461934	2.43484e-05	0.00021205
Tubb4a	-1.87188	2.69209	8.6635e-12	1.94363e-10
Hand2	-1.87352	3.89856	6.20763e-15	1.92691e-13
Lix1	-1.88302	3.50496	3.79663e-14	1.11223e-12
Kcnh8	-1.89771	0.181982	0.000111871	0.000852275
Ccdc11	-1.89771	0.181982	0.000111871	0.000852275
Gm5124	-1.90148	-0.0575383	0.000302407	0.00207955
Rassf9	-1.90203	3.35684	6.4886e-14	1.84571e-12
Gm3739	-1.9071	-0.345212	0.00127928	0.00759415
Wnk2	-1.91241	5.83393	3.03309e-18	1.28648e-16
Sytl5	-1.91329	1.30307	9.91586e-08	1.2903e-06
Tmod2	-1.91557	4.13348	5.42467e-16	1.87991e-14
Pcsk9	-1.91923	1.08505	2.26343e-07	2.80098e-06
Twist1	-1.91943	5.03499	1.72959e-17	6.98076e-16
Gm16401	-1.92003	0.405988	2.32146e-05	0.000202706
Vldlr	-1.92018	4.53383	9.06506e-17	3.38044e-15
Dpp6	-1.92199	2.05714	3.52133e-10	6.54097e-09
Cdh6	-1.92356	5.77901	2.27243e-18	9.76268e-17
Nrxn1	-1.92828	3.12188	1.36136e-13	3.69584e-12
Abcg3	-1.93614	-0.0319595	0.000212314	0.00151372
Rasef	-1.93721	2.98996	2.85442e-13	7.57451e-12
Chga	-1.94247	0.909879	6.87178e-07	7.85635e-06
Negr1	-1.94519	3.9126	7.31375e-16	2.49821e-14
Adcy8	-1.94638	1.16487	1.1172e-07	1.44362e-06
Stra6	-1.94667	5.19012	3.82127e-18	1.60445e-16
Vat1l	-1.94724	2.862	4.43788e-13	1.14868e-11
Stfa1	-1.94936	0.770398	1.86021e-06	1.99536e-05
Ush1c	-1.95	-0.313989	0.000883481	0.00545031
Syndig1	-1.95	-0.313989	0.000883481	0.00545031
Cpn1	-1.95	-0.313989	0.000883481	0.00545031
Nrg3	-1.95527	0.224983	5.69274e-05	0.000464248
Ptger4	-1.95757	3.84297	8.27095e-16	2.81364e-14
Slc30a10	-1.96403	1.11948	1.31351e-07	1.67905e-06
Gm15663	-1.967	1.823	7.03838e-10	1.24598e-08
Gng8	-1.97539	1.54393	6.5696e-09	1.03019e-07
Gata5	-1.97688	2.75498	5.38175e-13	1.37169e-11
Prtg	-1.97921	5.58324	4.56757e-19	2.09167e-17
Itk	-1.97967	-0.138479	0.000296643	0.00204836
Darc	-1.97967	-0.138479	0.000296643	0.00204836
Baiap2l2	-1.97967	-0.138479	0.000296643	0.00204836
Ednrb	-1.98297	4.30506	3.07507e-17	1.20892e-15
Ovol1	-1.98322	0.246006	4.05448e-05	0.000338598
Acss3	-1.98433	1.25089	6.29813e-08	8.45959e-07
Pak7	-1.99034	1.76526	8.30367e-10	1.45088e-08
Prg2	-1.99263	0.460907	8.76189e-06	8.33154e-05
B4galnt1	-1.99302	0.948728	2.89766e-07	3.50262e-06
n-Tg13	-1.9933	1.46466	1.05316e-08	1.58583e-07
Pou2f2	-1.99761	1.2612	4.86513e-08	6.63098e-07
Fign	-1.99867	5.09789	8.33418e-19	3.73447e-17
Pcdh20	-1.99924	2.47004	2.54924e-12	6.06181e-11
Ms4a6c	-1.99966	0.647799	2.88668e-06	2.98685e-05
Taf7l	-2.00235	1.20817	3.8349e-08	5.3005e-07
4930426D05Rik	-2.00469	1.47355	8.27111e-09	1.27659e-07
Gpr85	-2.01225	1.74286	7.24792e-10	1.27847e-08
Crispld1	-2.01269	3.71343	2.98496e-16	1.0564e-14
Esrrg	-2.01336	2.24664	1.25909e-11	2.7725e-10
Gabra3	-2.0136	2.38182	3.86072e-12	9.03853e-11
Luzp2	-2.01604	0.478753	6.3245e-06	6.1651e-05
Shd	-2.02684	1.79391	3.48657e-10	6.48635e-09
Hs3st4	-2.03216	-0.253526	0.00041851	0.00280504
Sptb	-2.03432	5.14956	1.87851e-19	8.84546e-18
Plch1	-2.03444	3.81042	7.98043e-17	2.99608e-15
Arsj	-2.03538	0.0421293	0.000104191	0.000799245
Notum	-2.03706	3.40068	1.19282e-15	4.0087e-14
Tlr7	-2.03907	0.496378	4.56294e-06	4.55174e-05
LOC102640645	-2.04023	0.678977	1.54558e-06	1.67185e-05
Frzb	-2.04357	3.16835	4.74208e-15	1.49425e-13
Cux2	-2.04633	4.8296	3.95886e-19	1.83306e-17
Lamc2	-2.05058	3.047	7.9161e-15	2.42116e-13
Tub	-2.05143	2.58184	3.16655e-13	8.29926e-12
Kcnc2	-2.05159	-0.0848814	0.000142624	0.00106134
[truncated: 421 more rows]

## Sheet: Tables S2（E12.5-13.5）
Supplementary Table 2. DEG list of E13.5-vs-E12.5
genes	logFC	logCPM	PValue	FDR
Hbb-y	-1.28541	9.99758	6.31862e-10	2.17058e-07
Hbb-bs	1.4883	9.46806	1.12682e-12	9.29004e-10
Hmga2	-1.11015	8.63785	8.98962e-08	1.7859e-05
Hba-x	-1.64257	8.32405	6.35142e-15	8.72737e-12
Clu	1.03788	8.1556	5.90012e-07	8.68635e-05
Hbb-bt	1.10393	8.07779	1.13774e-07	2.13184e-05
Cyp17a1	2.53268	7.59089	4.15343e-31	2.28286e-27
Cyp11a1	2.48907	7.10015	5.66684e-30	2.33601e-26
Gm1564	3.85692	3.07487	5.29963e-35	4.36928e-31
Hspa1b	1.08255	6.93209	2.47202e-07	4.07612e-05
Prkar2b	1.28404	6.88493	1.13301e-09	3.59273e-07
Hspa1a	1.00159	6.88197	1.76046e-06	0.00021991
Hsd3b1	1.34106	6.819	2.20563e-10	8.45781e-08
Alas1	1.33794	6.54901	2.77372e-10	1.03945e-07
Socs3	1.08668	6.51856	2.55794e-07	4.17603e-05
Ren1	1.62021	6.48568	3.54069e-14	3.6489e-11
Star	1.47015	6.22538	6.12164e-12	3.40608e-09
Redrum	3.5459	0.714743	1.79222e-12	1.34327e-09
Sorbs2	1.12017	6.0264	1.39339e-07	2.58153e-05
Dcn	1.00511	5.96793	2.23475e-06	0.000267021
Fdps	1.05885	5.86467	6.76253e-07	9.44977e-05
Smc1b	1.49971	5.61137	5.42845e-12	3.19678e-09
Lss	1.15824	5.58841	7.70886e-08	1.609e-05
Eln	1.07029	5.56423	6.39993e-07	9.09728e-05
Itih5	1.02373	5.55878	1.89616e-06	0.000235081
Lama2	1.44575	5.54926	3.05735e-11	1.44036e-08
Kcnk3	1.52345	5.49086	3.19454e-12	2.0828e-09
Prlr	1.55565	5.30358	1.56715e-12	1.23051e-09
Nfix	1.18249	5.22893	5.95492e-08	1.29198e-05
Hsd17b7	1.01939	4.94095	3.36953e-06	0.000391269
Thbs2	1.00064	4.86821	5.49995e-06	0.000577635
Jam2	1.05668	4.86719	1.62678e-06	0.000206339
Nrn1	1.37155	4.83788	7.5094e-10	2.52699e-07
4930447C04Rik	1.02829	4.78665	3.11041e-06	0.000366339
Sptb	1.34546	4.72306	1.86451e-09	5.39367e-07
Htra3	1.37081	4.70645	9.88558e-10	3.19614e-07
Pi15	1.12372	4.53688	5.20932e-07	7.88041e-05
Adam23	1.74917	4.50964	2.73989e-14	3.01187e-11
Hbb-bh1	-2.71569	4.46226	1.94741e-29	5.35182e-26
Pfkp	-1.01879	4.39972	5.14893e-06	0.000547747
Ccdc141	1.36282	4.35759	2.34472e-09	6.66588e-07
Rassf5	1.2137	4.30568	9.76022e-08	1.85684e-05
Mybpc3	1.11884	4.27799	8.52917e-07	0.000115277
Col25a1	1.61362	4.22672	3.80904e-12	2.32619e-09
Dtx1	1.14932	4.15183	5.29365e-07	7.93519e-05
Ank1	1.2886	4.12512	2.569e-08	6.00905e-06
Inhba	1.44754	4.09759	5.39869e-10	1.9352e-07
Nckap5	1.23266	4.09697	9.56093e-08	1.85471e-05
LOC102634542	2.68027	1.01915	1.33746e-10	5.37889e-08
Rasd1	1.09041	4.07501	2.13144e-06	0.000258421
Lhcgr	1.64657	4.06716	2.79526e-12	1.92046e-09
Phf19	1.00017	4.0561	1.31791e-05	0.00118103
Mt1	1.11439	3.99278	1.52219e-06	0.000194569
Slc26a7	1.06487	3.9535	4.49522e-06	0.000494144
LOC102638585	2.55244	0.913661	1.67695e-09	5.0275e-07
Col2a1	-2.13762	3.92098	9.09981e-19	1.87558e-15
Rims4	1.6645	3.90143	3.28418e-12	2.0828e-09
4930405A21Rik	1.83943	-0.455293	0.00188854	0.0566185
Ctrb1	-1.33643	3.82881	1.2322e-08	3.07846e-06
Vgll3	1.06414	3.79696	5.92459e-06	0.000611735
Sycp1	2.19029	3.74707	1.71248e-18	3.13745e-15
LOC102639828	2.43301	0.322654	9.39308e-07	0.000123906
Spta1	1.23736	3.65999	2.09418e-07	3.59698e-05
Etv4	-1.06219	3.639	6.43639e-06	0.000644187
Ephx1	1.66237	3.6294	1.03045e-11	5.48097e-09
Slc45a3	1.24754	3.58133	2.18174e-07	3.70874e-05
LOC102639702	2.31592	-0.529665	0.000352577	0.016149
Fgf9	-1.49805	3.57061	4.79707e-10	1.75775e-07
Hfm1	1.01274	3.53652	2.26597e-05	0.00183155
Ermap	1.20034	3.53224	7.08297e-07	9.81438e-05
Nt5e	1.10575	3.48342	4.923e-06	0.000530558
Reln	1.21211	3.44815	6.27622e-07	8.99901e-05
Klhdc8a	1.69379	-0.388282	0.00266073	0.0722827
Ifi47	1.69379	-0.388282	0.00266073	0.0722827
Phlda2	1.15423	3.40814	2.19778e-06	0.00026452
Pdyn	1.26005	3.36439	3.13179e-07	4.96539e-05
Pdlim3	1.32386	3.3617	7.46277e-08	1.57761e-05
Stxbp5l	1.06976	3.31556	1.22598e-05	0.00110466
Vsnl1	1.01242	3.30351	3.75249e-05	0.00283829
Crhr1	1.2872	3.29634	1.8826e-07	3.26759e-05
Kazald1	1.1041	3.28457	7.59607e-06	0.000728207
Gypa	2.36612	3.28342	3.58089e-19	8.43505e-16
Pcdhb9	1.65108	-0.266569	0.00339476	0.0858532
Sostdc1	1.4565	3.23714	5.89788e-09	1.51953e-06
Mall	-1.53347	3.19765	9.37794e-10	3.09266e-07
Dmc1	1.0343	3.17152	3.29499e-05	0.00255076
Syt13	1.0928	3.14177	1.18245e-05	0.00107129
Wfdc1	1.1276	3.13474	6.78677e-06	0.000666114
Aldh1l1	1.00411	3.13198	5.0871e-05	0.00358194
Cnnm1	1.6106	-0.295078	0.00474403	0.108948
Hs3st1	1.15242	3.13091	4.157e-06	0.000460032
Zan	-1.52041	3.11939	1.7786e-09	5.23701e-07
Tm7sf2	1.28528	3.10305	3.6999e-07	5.70165e-05
Srpx2	1.01661	3.10066	5.00848e-05	0.00354442
Tmc3	1.08801	3.09747	1.34754e-05	0.00119467
Darc	1.56894	-0.324186	0.00660661	0.136884
LOC102632094	1.56894	-0.324186	0.00660661	0.136884
Gm13718	1.7785	1.25353	6.03904e-07	8.81218e-05
Ccdc79	1.75626	-0.0539052	0.000844689	0.0312289
Hsd3b6	-1.67403	3.01757	7.82609e-11	3.30883e-08
Mgp	1.11253	3.00604	1.15852e-05	0.0010554
Mmrn1	-1.42713	3.00031	1.96378e-08	4.69286e-06
Calb1	1.13125	2.99617	9.01794e-06	0.000840095
Fzd9	-1.28617	2.99058	3.59531e-07	5.64601e-05
Pld5	1.03494	2.97598	4.20641e-05	0.00313844
Aoc3	1.18538	2.96326	3.40295e-06	0.000392387
Strip2	1.06138	2.93738	3.49886e-05	0.00269592
Has3	-1.07122	2.86256	2.5689e-05	0.00204631
Dock3	1.2472	2.85488	1.731e-06	0.000217881
Hemgn	3.54752	2.84315	1.00095e-29	3.30094e-26
Gm3740	1.52892	0.0237725	0.00203931	0.0597268
LOC102639468	1.52892	0.0237725	0.00203931	0.0597268
Stra8	6.77463	2.79212	1.89382e-48	3.12272e-44
Fam155a	2.14986	2.76213	1.31422e-14	1.54787e-11
Msx2	1.11294	2.73552	2.05489e-05	0.00171127
Hao2	1.58965	2.72385	3.99803e-09	1.09872e-06
Sapcd1	1.50083	-0.234871	0.00607118	0.129338
AI848285	1.75248	1.43218	3.95947e-07	6.04516e-05
Itga2b	-1.12767	2.57856	2.25923e-05	0.00183155
Acvr1c	-1.29515	2.55504	1.43612e-06	0.000185002
Adamtsl3	-1.42052	2.51944	1.68221e-07	2.98257e-05
Prss12	-1.6051	2.51791	4.65398e-09	1.22321e-06
Insc	1.48185	-0.384304	0.0126641	0.215945
Tcfl5	1.43528	2.46513	2.3997e-07	3.99684e-05
Rasd2	1.43528	2.46513	2.3997e-07	3.99684e-05
Insl3	2.23513	2.43937	4.01701e-14	3.89626e-11
Sycp2	1.38895	2.4318	6.11363e-07	8.84277e-05
Adad1	1.46322	0.182282	0.00180168	0.0548116
LOC102639373	1.46034	-0.262764	0.00834208	0.160894
Mgarp	2.04249	2.42738	1.90873e-12	1.36839e-09
Agt	1.6614	2.42633	4.66107e-09	1.22321e-06
Abcg4	1.04966	2.40948	0.000142592	0.00819234
Cst12	1.44247	-0.150761	0.00759456	0.151058
Caln1	1.0303	2.39655	0.000178973	0.00973956
Gm1141	1.63094	1.14361	6.89246e-06	0.000672331
Plekhg4	1.08146	2.38052	9.74003e-05	0.00591884
4930485B16Rik	1.55244	1.18852	1.81468e-05	0.00154239
Icam4	1.42199	0.245649	0.00169143	0.0522285
Gabrb2	1.05794	2.24001	0.000198454	0.0106244
Xlr	1.41869	-0.291232	0.0114183	0.202447
Mill2	1.40413	-0.177029	0.0103064	0.186955
Cpne7	1.40413	-0.177029	0.0103064	0.186955
Pklr	2.0073	2.22667	1.79923e-11	8.72572e-09
Ogn	1.54686	2.22631	9.79714e-08	1.85684e-05
Sycp3	1.2755	2.18969	8.10988e-06	0.000764136
4932435O22Rik	1.38489	0.306355	0.00257631	0.0716371
Spata21	1.60771	2.17229	4.21921e-08	9.53022e-06
4833422C13Rik	1.54248	1.36625	7.56587e-06	0.000728207
Gm6297	1.5396	0.137358	0.00141482	0.0458328
Nts	1.16294	2.09025	5.96619e-05	0.00406514
Srcin1	1.06627	2.08846	0.000269813	0.0131626
Snx22	1.36476	-0.203804	0.013932	0.230842
Sstr4	1.04699	2.05467	0.000290372	0.0138781
Bcan	2.52001	2.04271	1.1667e-14	1.47983e-11
Myo18b	1.35547	-0.0961031	0.00931543	0.173562
Tubb3	1.22272	2.04183	3.67985e-05	0.00280912
Lrrc24	1.34755	0.00404346	0.00630869	0.132853
H2-K1	1.23849	2.02948	3.23961e-05	0.00251971
LOC102638471	1.52077	0.222749	0.000993175	0.0354469
Sgpp2	1.39823	1.99372	3.35997e-06	0.000391269
Plac1	-1.00504	1.98279	0.000561016	0.0224529
Cldn1	1.02952	1.93372	0.000612433	0.0239867
A530013C23Rik	1.32427	-0.231107	0.013932	0.230842
4930511M06Rik	1.32427	-0.231107	0.013932	0.230842
Shisa3	-1.0024	1.92868	0.000557496	0.0223933
Rhd	1.50719	1.87728	9.32736e-07	0.000123906
6330415B21Rik	1.32076	0.420615	0.00287911	0.0764472
LOC102632685	1.31813	-0.121375	0.0124967	0.214868
Arsi	1.22845	1.87426	5.10495e-05	0.00358194
LOC102634378	1.3129	-0.0194767	0.00843262	0.161493
LOC102637454	1.3084	0.0756343	0.00575899	0.125442
Agbl2	1.29529	0.403153	0.00372542	0.09114
Serinc2	1.03646	1.86852	0.000553123	0.0222994
Baiap3	1.07047	1.86717	0.000374403	0.0168676
Myh6	-1.01362	1.84421	0.000668323	0.0257476
Ddx43	1.01319	1.82905	0.000771462	0.0289105
Gareml	1.2798	-0.147116	0.0166986	0.261236
Colec11	1.65163	1.79225	1.67299e-07	2.98257e-05
Insm1	1.2706	0.309373	0.00525818	0.116464
5430401H09Rik	1.51327	1.05791	3.70027e-05	0.00281169
Unc13d	1.06014	1.78562	0.000573509	0.0227322
Fam129a	1.47401	6.06893	6.19701e-12	3.40608e-09
LOC102634935	1.24388	0.640099	0.00212386	0.0616554
Tmem74	1.24266	0.29046	0.00680446	0.1406
Gm16907	1.24151	0.0305685	0.0101184	0.184153
microRNA-let7b	1.24042	-0.173345	0.0222191	0.311275
Hand1	1.23973	-0.287386	0.0251301	0.333631
Serpina3a	1.70578	1.76278	8.35094e-08	1.69998e-05
Nxpe2	2.93146	1.75426	2.96996e-16	4.89716e-13
Lynx1	1.1963	1.71574	0.000135707	0.0078791
Ces2g	1.2361	1.71426	8.49114e-05	0.00540581
Pgf	1.01048	1.70065	0.00104267	0.036894
5330417C22Rik	1.41993	1.23402	6.62922e-05	0.0044616
Dpp10	1.22505	0.801904	0.00159825	0.0505825
AI427809	1.38255	1.78753	9.25351e-06	0.000857197
Mrap	1.22065	0.561038	0.00291919	0.0768922
Art4	1.75685	1.68939	8.52734e-08	1.71472e-05
Gfra1	-1.77603	1.68798	2.58744e-08	6.00905e-06
Tmem56	1.38135	1.69428	1.6108e-05	0.0013906
Cdx2	2.2611	1.68301	3.21681e-11	1.47339e-08
Pf4	-1.74101	1.66151	6.04983e-08	1.29553e-05
Umodl1	-2.18499	1.65918	4.20955e-11	1.87598e-08
Grm7	1.19994	-0.200081	0.0222191	0.311275
1700030F18Rik	1.19994	-0.200081	0.0222191	0.311275
Pkd2l2	1.19994	-0.200081	0.0222191	0.311275
Tex16	1.54494	1.64356	1.98799e-06	0.000244626
LOC102638005	1.19725	0.545228	0.00371809	0.09114
Adamts18	-1.42845	1.60678	6.44617e-06	0.000644187
Ncmap	1.19553	-0.316408	0.0335099	0.398785
Rhag	2.08022	1.58918	1.27781e-09	3.90181e-07
Dync1i1	1.35846	1.57932	2.94362e-05	0.00231131
Atp8b4	1.17951	1.02162	0.0016303	0.0511065
Mroh7	1.17136	-0.0160127	0.0175335	0.269441
A430078G23Rik	1.16542	0.388384	0.00722371	0.146509
LOC102636113	1.16534	-0.117768	0.0259426	0.340579
Txndc2	-1.15692	1.5244	0.000295902	0.0139404
Psd2	1.16193	0.703356	0.00422381	0.100211
Slc47a1	1.15829	-0.227345	0.0294307	0.368197
Ppbp	-1.99568	1.50887	3.14929e-09	8.80147e-07
AU022751	1.37137	1.68719	1.9282e-05	0.00163047
Dct	-1.16491	1.47827	0.000269543	0.0131626
C4a	1.15388	0.579342	0.00433438	0.102245
8030451A03Rik	1.15289	0.858622	0.00267405	0.0722827
Cdkn2a	1.15289	0.858622	0.00267405	0.0722827
Acap1	-1.21922	1.46147	0.000139172	0.00805197
Gm10855	1.32207	2.1342	5.35293e-06	0.000565798
Gm1968	1.14949	0.14708	0.0107729	0.192871
LOC102632837	1.20928	1.44095	0.000281267	0.0136006
Glis1	1.14926	0.513058	0.00599328	0.128249
Aatk	1.14912	0.804303	0.0028866	0.0765226
Gpr162	1.14504	0.747842	0.0038877	0.094271
LOC102632254	1.1406	0.689064	0.00526908	0.116464
Tmem196	1.1406	0.689064	0.00526908	0.116464
Taf7l	2.14982	1.43031	1.21325e-09	3.77458e-07
LOC102633419	1.13222	0.293502	0.013018	0.219479
Spo11	1.34585	1.42728	6.87013e-05	0.0045588
Gfi1b	1.13047	0.56373	0.00547566	0.120224
Gm7972	2.00246	1.42527	1.7078e-08	4.20296e-06
Fut9	-1.66974	1.40992	7.81532e-07	0.000106501
Asic3	1.12596	-0.143471	0.0339961	0.398785
Tap2	1.12596	-0.143471	0.0339961	0.398785
Klf1	2.35215	1.40803	1.10675e-10	4.5623e-08
Rasef	-1.12178	1.36873	0.000734829	0.0278542
Osbp2	1.48597	1.36804	1.44612e-05	0.00126164
Hesx1	1.11946	0.88618	0.0030621	0.0796387
Gm8564	1.11895	0.674623	0.00655998	0.136884
AW011738	1.20367	1.25139	0.000448026	0.0192256
Slc24a5	1.11717	0.125821	0.0139996	0.230908
Spats1	1.11717	0.125821	0.0139996	0.230908
6430571L13Rik	1.1154	-0.255157	0.0387935	0.432499
Tubb1	-1.55082	1.32286	5.93593e-06	0.000611735
Atg9b	-1.35042	1.31538	5.13921e-05	0.0035907
Tex13	1.15172	1.29322	0.000719254	0.0273898
Fgf17	1.10808	0.0339646	0.020365	0.29743
Igsf23	-1.07758	1.2832	0.00142613	0.0461088
Oca2	1.88497	1.2802	1.63338e-07	2.95964e-05
Syn2	1.38795	1.25531	8.01085e-05	0.00513972
Ankrd29	1.09848	1.01239	0.00337854	0.0857058
LOC102632443	1.09762	-0.0642165	0.0299068	0.370498
5031426D15Rik	1.13003	3.02914	8.0523e-06	0.000764136
Gm16340	1.09183	0.408936	0.0105789	0.190431
4831440E17Rik	1.09074	1.21417	0.00161991	0.0508774
Foxl2os	1.12167	2.6721	2.44911e-05	0.00196992
Aspn	2.60899	1.24415	1.68044e-11	8.39659e-09
Soga3	-1.15079	1.24238	0.000662286	0.0255925
LOC102633130	1.08547	-0.169662	0.0339961	0.398785
4932418E24Rik	1.03001	1.76557	0.000893726	0.0322465
Cdh16	-1.98154	1.19166	3.8349e-08	8.78246e-06
Xlr4c	1.07416	0.463364	0.0120505	0.208939
9530091C08Rik	1.01372	3.94176	1.15715e-05	0.0010554
Arhgef16	-1.46064	1.18587	2.86366e-05	0.00225928
Klf14	1.15801	1.18013	0.00103524	0.0367099
Pgr	1.06701	1.34479	0.00168847	0.0522285
Gap43	-1.19341	1.17581	0.000424717	0.018478
Rhox1	1.06504	1.11784	0.00270553	0.0730139
Rps6kl1	-1.22724	1.16542	0.000424717	0.018478
Tmod1	1.2301	1.1453	0.000638974	0.0248492
n-Ta40	-1.02672	1.99695	0.000427676	0.0185578
Dlx3	2.59286	1.14225	7.28337e-11	3.16041e-08
Syt12	1.21486	1.13486	0.000782576	0.0291943
Il22ra1	1.13963	1.12638	0.00133939	0.0439267
Them6	1.05789	0.515812	0.0108903	0.194762
Sox30	1.19945	1.12434	0.000782576	0.0291943
Gpr3	1.05027	0.0822969	0.0233933	0.320376
LOC102634642	1.05027	0.0822969	0.0233933	0.320376
B3gnt3	1.05027	0.0822969	0.0233933	0.320376
Pstpip2	1.05021	0.888483	0.00523948	0.116464
C1ql1	1.82108	1.11656	1.07248e-06	0.000139245
Pla2g4e	-1.5258	1.11643	1.42081e-05	0.00124615
Myh7b	1.04382	-0.196359	0.0443348	0.471694
Usp44	1.04382	-0.196359	0.0443348	0.471694
Cystm1	1.04382	-0.196359	0.0443348	0.471694
Gper1	1.04321	0.235247	0.0266216	0.344555
Frem3	1.03889	0.9277	0.00482304	0.110454
Nlgn1	2.55477	1.11082	1.79624e-10	7.05194e-08
Hnmt	1.03753	0.373434	0.0168426	0.26299
Serpina5	1.87084	1.09317	7.76786e-07	0.000106501
Cpa4	1.03618	-0.01255	0.0340935	0.398785
AI467606	1.03618	-0.01255	0.0340935	0.398785
Boll	1.48938	1.09273	4.63485e-05	0.00338159
Kcnq3	1.32538	1.07519	0.000216051	0.0112381
LOC102637537	1.03286	0.499465	0.013628	0.227441
Ankrd35	1.03113	0.875942	0.00640699	0.134408
n-Tv12	-1.03548	4.07754	6.00126e-06	0.000614626
Rgn	-1.23835	1.06869	0.000493192	0.0203306
Trnal-caa	-1.04956	2.27766	0.000150477	0.00853582
Lyz2	1.02936	1.42061	0.0016626	0.0517286
Gm6023	-1.05911	1.69243	0.00062406	0.0243511
Ccdc73	1.65837	0.995047	1.3766e-05	0.00121384
Rasgef1c	1.02278	0.822242	0.00699046	0.143644
S100a8	1.72219	0.981274	8.0918e-06	0.000764136
Casp12	1.01868	0.550651	0.0123053	0.212462
Ahnak2	1.01783	1.34661	0.00265305	0.0722827
Clps	3.21892	0.976145	4.27377e-13	3.91501e-10
LOC102640515	1.01621	1.08562	0.00474306	0.108948
5730409K12Rik	1.01563	0.0600106	0.030067	0.371645
P2rx1	-1.43841	0.971777	9.76363e-05	0.00591884
Klk1	-1.27034	0.938481	0.000483906	0.0201718
Tex12	1.57788	0.936138	4.84263e-05	0.00348287
Mmp19	1.91681	0.927165	9.95856e-07	0.000130323
4930426D05Rik	1.0118	0.863288	0.00782065	0.154068
LOC102639045	-1.09118	7.05291	1.87529e-07	3.26759e-05
Krt20	1.00959	0.355336	0.0211578	0.302978
Il27ra	1.0086	1.03934	0.0061856	0.131166
LOC102639063	1.00739	0.482924	0.0170083	0.264665
Csmd3	1.31655	0.91866	0.000483906	0.0201718
B3gat1	1.46622	0.91413	0.000127341	0.00747231
n-Ta12	-1.10124	2.16169	9.05344e-05	0.00565463
Tgm3	-1.95518	0.904915	2.58387e-07	4.177e-05
Muc6	3.31771	0.902365	6.86091e-13	5.95419e-10
Npy	2.95671	0.894623	1.53056e-11	7.88668e-09
Cdh10	-1.00348	1.42358	0.00196677	0.0581343
Sez6l	1.35522	0.891751	0.000403177	0.0178665
Evx1	-1.00617	0.641031	0.0101038	0.184153
n-Tq5	-1.00991	-0.000838789	0.0340935	0.398785
Rdh1	-1.00991	-0.000838789	0.0340935	0.398785
G6b	-1.00991	-0.000838789	0.0340935	0.398785
Mir351	-1.01092	0.303506	0.0236976	0.322907
1700013H16Rik	2.27137	0.88126	4.30821e-08	9.59973e-06
Gm17353	-1.01776	0.463587	0.0120505	0.208939
Ccdc172	1.76183	0.880265	5.6108e-06	0.000585547
Gm7560	-1.02125	0.996217	0.00498626	0.112938
Cend1	-1.22334	0.866323	0.00119501	0.040461
n-Tv15	-1.02717	0.0757802	0.0233933	0.320376
Nphs1	-1.0296	1.03534	0.00379978	0.0926842
Treml2	-1.03413	0.658684	0.00815017	0.15829
Pnliprp2	-1.54046	0.862881	4.91047e-05	0.00350514
n-Ti9	-1.03763	0.425918	0.0151306	0.243641
Gm8483	-1.04674	0.830667	0.00409127	0.0979113
Slc30a10	1.43895	0.83641	0.00027273	0.0132469
Gm8844	-1.05068	-0.194418	0.0443348	0.471694
Gm12164	-1.05871	0.387234	0.0133673	0.223997
Sec1	1.67556	0.816308	2.19602e-05	0.00179258
Tg	-1.75348	0.810039	5.11185e-06	0.000547333
Madcam1	-1.06349	0.916964	0.00348621	0.0877619
Zfp534	-1.06598	1.30412	0.00160508	0.0507015
Nos2	-1.07036	0.592204	0.00629561	0.132773
S100a9	1.46584	0.794698	0.000283508	0.0136651
Clec1b	-1.65356	0.791577	1.63682e-05	0.0014057
Pla1a	-1.08035	0.503111	0.00758323	0.151014
Snord35b	-1.0821	0.173158	0.0161891	0.255691
Tc2n	1.63955	0.789886	3.77401e-05	0.00284154
Gm7180	-1.10111	-0.163524	0.0339961	0.398785
4930486L24Rik	2.27301	0.788779	9.21502e-08	1.80889e-05
Hoxa2	-1.10937	0.126938	0.0139996	0.230908
Kcnn4	1.53261	0.778908	0.00010848	0.00652822
Pcdh20	-1.35734	0.734885	0.000486893	0.0201718
Pla2g1b	1.5454	0.721562	0.0001104	0.0065956
Otog	-1.12321	-0.316745	0.0335099	0.398785
Aox4	-1.33272	0.718086	0.00062469	0.0243511
Gm4262	-1.14984	-0.133247	0.0259426	0.340579
n-Te20	-1.11228	3.71145	2.08131e-06	0.000254212
Serpina3b	-1.15307	0.819812	0.00232077	0.0657511
Gm12857	-1.15576	0.449215	0.00657299	0.136884
Snord93	-1.15576	0.449215	0.00657299	0.136884
Shcbp1l	1.92257	0.697444	4.55398e-06	0.000494989
Kcnj5	-1.15783	0.221136	0.00971496	0.179414
Bpifb4	1.77846	0.671271	2.06541e-05	0.00171138
n-Tt18	-1.16491	1.47827	0.000269543	0.0131626
n-Tg28	-1.17354	0.350502	0.00619366	0.131166
Elovl7	-1.17743	-0.283212	0.0251301	0.333631
Fgf16	-1.17743	-0.283212	0.0251301	0.333631
Tdgf1	-1.18115	0.663915	0.00249928	0.0699672
Pou3f3	-1.19254	0.525284	0.00316175	0.0817477
n-Tv19	-1.25354	3.57265	1.5887e-07	2.91067e-05
F2rl3	-1.20072	0.309668	0.00525818	0.116464
Gm6581	-1.21225	0.0564068	0.00764597	0.151532
Xdh	1.76461	0.578843	4.8455e-05	0.00348287
Iigp1	1.53179	0.568644	0.000341983	0.0157954
Mgat4c	1.48749	0.537081	0.000448896	0.0192256
n-Tg7	-1.22983	0.648941	0.00166818	0.0517286
Btnl9	-1.94009	0.492177	4.56294e-06	0.000494989
Otoa	-1.23897	0.393172	0.00372542	0.09114
A2m	1.99789	0.474427	6.3245e-06	0.000639784
LOC545966	-1.25706	0.155177	0.00526378	0.116464
Cyp11b1	5.83637	0.474227	1.44149e-15	2.16079e-12
Gm16379	-1.27329	0.472184	0.00266326	0.0722827
Trim55	-1.27602	-0.312777	0.0155637	0.248432
Btnl10	3.26399	0.471547	5.5925e-10	1.96202e-07
Brsk2	2.27967	0.468844	6.58251e-07	9.27683e-05
Ascl2	1.58721	0.449243	0.000366334	0.0165925
Kis2	-1.27808	0.581897	0.00115793	0.0397772
Paqr5	-1.28686	-0.0458826	0.00843262	0.161493
Gm9198	-1.28686	-0.0458826	0.00843262	0.161493
Mir1983	-1.28686	-0.0458826	0.00843262	0.161493
Gm9315	-1.29443	0.179683	0.00397843	0.0957669
G6pc2	-1.48631	0.440489	0.000486586	0.0201718
Cpa3	1.56341	0.432163	0.000486586	0.0201718
Krt79	-1.29646	0.247733	0.00366341	0.0908361
Cxcl10	-1.29831	0.312747	0.00257631	0.0716371
Gm10499	-1.75396	0.428739	4.57083e-05	0.00335023
Gp9	-1.32762	-0.377984	0.0126641	0.215945
Wdr20rt	-1.32762	-0.377984	0.0126641	0.215945
Capn11	-1.33053	0.133594	0.00323827	0.0833009
Tex101	1.53922	0.414871	0.000645307	0.0250364
Unc80	-1.72546	0.407985	6.25423e-05	0.00423938
Angpt2	2.69075	0.374136	8.08101e-08	1.6656e-05
Steap4	1.43819	0.343475	0.0014896	0.0476887
Nlrc4	-1.36638	0.227532	0.00225486	0.06416
Tpi-rs10	-1.36959	0.0859722	0.00432459	0.102245
Otop1	-1.40432	0.182943	0.00180168	0.0548116
Thy1	-1.53197	0.340898	0.000389741	0.0173954
Gm3508	-1.42162	-0.125844	0.00557603	0.122178
Gm5237	-1.28021	0.633799	0.00108855	0.0379812
Mep1b	-1.60544	0.321971	0.000216832	0.0112432
Myl1	-1.57381	0.299674	0.000294925	0.0139342
Nrsn1	-1.57381	0.299674	0.000294925	0.0139342
Prmt8	-1.47457	-0.183059	0.00440277	0.103121
LOC434608	-1.47457	-0.183059	0.00440277	0.103121
Tspo2	2.21137	0.288213	6.58386e-06	0.000653983
Gm5576	-1.48976	0.0893661	0.00191784	0.0570817
Cys1	-1.48976	0.0893661	0.00191784	0.0570817
Gp1ba	-1.65123	0.280173	0.000159262	0.00887188
Syngr4	1.68217	0.239448	0.000299766	0.0140822
Pkhd1	-2.47724	0.232778	2.80934e-07	4.49739e-05
n-Td9	-1.29529	1.07083	0.000269375	0.0131626
Duox2	-1.81276	0.146886	0.000156542	0.00877968
n-Te6	-1.312	0.926169	0.000483906	0.0201718
Foxd2	-1.65028	0.118377	0.000577021	0.022762
Mndal	1.80806	0.109461	0.000305231	0.0142174
2410007B07Rik	-1.56584	-0.442129	0.00381958	0.0930296
Vgll2	-1.84115	0.073548	0.000153408	0.00863323
Cdhr5	1.59285	0.068966	0.00108952	0.0379812
Cldn4	-1.58039	-0.210634	0.00242152	0.0680213
Tepp	1.56124	0.046553	0.00149235	0.0476887
Sowaha	1.56124	0.046553	0.00149235	0.0476887
Gm2373	-1.55771	2.38408	1.94438e-08	4.69286e-06
Tnfsf15	-1.62006	-0.405561	0.00266073	0.0722827
F2rl2	-1.76735	0.0201812	0.000305088	0.0142174
Slc22a18	2.45197	0.00675953	1.34762e-05	0.00119467
Pcdhb6	1.65325	-0.00282107	0.0011366	0.03929
Cldn13	2.0035	-0.00969067	0.000148835	0.00849181
Zfp488	-2.14877	-0.0244266	1.98164e-05	0.00165864
Doc2a	1.62019	-0.0264084	0.00157061	0.0498036
Ifi203	1.97189	-0.033345	0.000212314	0.0111347
Ifi44	1.97189	-0.033345	0.000212314	0.0111347
C4b	2.17124	-0.0368151	6.81982e-05	0.00455271
n-Tf4	-1.58207	0.443398	0.000210713	0.0111347
Spdya	1.93957	-0.0574083	0.000302407	0.0141659
Clca5	-1.64907	-0.063593	0.000844689	0.0312289
Pamr1	-2.86251	-0.0670239	3.66497e-07	5.70111e-05
Btc	1.90651	-0.0818952	0.000430003	0.0186097
Dmrtc2	2.86851	-0.0960581	8.65672e-07	0.000116049
Eya2	2.29715	-0.113971	6.27333e-05	0.00423938
Cnr2	-1.86909	-0.114751	0.000205848	0.010936
Nphs1os	-1.67027	-0.148555	0.00122165	0.041026
Ly6a	-1.67027	-0.148555	0.00122165	0.041026
Slc35g2	2.23026	-0.165353	5.64529e-05	0.00386246
6030468B19Rik	4.1444	-0.183612	1.13881e-08	2.88889e-06
Epyc	-2.4863	-0.19151	9.45135e-06	0.000870633
Clec9a	-1.74023	-0.206807	0.000878105	0.0321044
Ildr1	-2.44578	-0.223305	2.16324e-05	0.00177461
Ankrd31	2.37877	-0.249932	4.94043e-05	0.00351132
Kcnj16	-1.99995	-0.263617	0.000184687	0.00995199
Cyp21a1	5.00825	-0.268773	4.67356e-09	1.22321e-06
Ccdc19	-1.72275	-0.334973	0.00127928	0.0423577
Ctse	1.77834	-0.328076	0.00127928	0.0423577
Dgkb	1.77834	-0.328076	0.00127928	0.0423577
Glb1l3	2.00866	-0.331966	0.00040416	0.0178665
LOC102636795	-1.77148	-0.300877	0.000883481	0.0321068
Dscam	2.18684	-0.396239	0.000254748	0.0126328
Ppp1r1b	-1.80802	-0.401446	0.000877812	0.0321044
Aldob	-1.95782	-0.433796	0.000877812	0.0321044
Cd226	-1.95782	-0.433796	0.000877812	0.0321044
Gcm1	-3.29241	-0.45007	5.49458e-07	8.16217e-05
Lmx1a	-2.93459	-0.454287	3.85312e-06	0.000435165
Gp6	-2.93459	-0.454287	3.85312e-06	0.000435165
Gmnc	-2.31411	-0.500927	0.000150641	0.00853582
LOC102635185	-2.39109	0.0341616	2.31642e-06	0.000274787
Serpinb9b	-2.7883	-0.571588	1.5793e-05	0.00137059
Kcnq2	3.67891	-0.576653	3.93054e-06	0.00043791
Hnf1b	-3.10047	-0.608365	3.93054e-06	0.00043791
Cass4	-2.42533	-0.617261	0.000128569	0.00751766
Hnf4a	-4.10307	-0.641668	5.909e-08	1.29198e-05

## Sheet: Tables S3（E13.5-14.5）
Supplementary Table 3. DEG list of E14.5-vs-E13.5
genes	logFC	logCPM	PValue	FDR
n-R5s124	10.5942	1.43295	5.87504e-33	2.45562e-30
Lars2	7.85782	14.6756	1.03935e-178	8.47126e-175
Gykl1	5.74393	4.62879	5.5632e-84	8.24416e-81
Foxa1	5.33419	4.41824	1.7015e-75	2.31134e-72
Xylb	5.3332	8.10046	1.15115e-100	2.34561e-97
Rad21l	4.78559	1.58766	4.40845e-32	1.75273e-29
Il17re	4.63817	4.13292	5.83752e-62	5.94734e-59
Muc19	-4.52444	-0.413494	5.91441e-07	2.16168e-05
Ltf	4.53369	1.33766	4.19752e-28	1.3964e-25
Gtsf1	4.37347	0.163333	2.455e-15	2.72238e-13
Grk1	4.36573	0.646787	4.78503e-19	7.50008e-17
Ngp	4.25463	1.93005	2.89253e-32	1.17878e-29
Spocd1	4.05958	0.124016	1.26252e-13	1.08891e-11
Rhox6	-2.42094	2.25467	1.90493e-14	1.83741e-12
Stfa2l1	3.93987	-0.251965	8.60156e-12	6.09626e-10
Rgs9	3.77144	4.21673	2.20822e-48	1.71411e-45
Amacr	3.74244	5.76455	2.63451e-55	2.38584e-52
Doc2a	3.72674	2.70324	4.74537e-35	2.34407e-32
Nanos2	3.72263	0.81866	1.05121e-17	1.4646e-15
Gm884	3.62898	1.92741	6.06812e-27	1.86635e-24
Moxd1	3.59683	1.21419	1.12417e-20	2.0824e-18
Zfp109	3.58099	5.33753	2.07891e-50	1.69441e-47
Spata22	3.5083	0.349019	1.55196e-13	1.3315e-11
Rn5s10	8.53069	3.09332	1.57663e-66	1.83576e-63
Evx2	3.39198	-0.0823833	1.02759e-10	6.46747e-09
1300002K09Rik	-2.53404	-0.723941	0.000819566	0.0155708
Pamr1	3.3881	-0.277642	2.72686e-09	1.4247e-07
mmu-miR-6240	7.02754	7.53171	7.5111e-139	2.44877e-135
n-R5s136	6.84565	4.33083	2.86501e-93	4.67026e-90
Purg	3.3834	11.1197	1.95151e-51	1.6743e-48
Lcn2	3.37299	0.363834	9.22082e-13	7.15755e-11
1110028F11Rik	-2.16567	-0.653792	0.00275824	0.0438655
Rn18s-rs5	6.39555	18.1965	2.60698e-135	7.08272e-132
Dnaja4	3.34832	5.88444	6.20414e-47	4.2139e-44
LOC102636469	-1.92716	0.458768	2.69385e-05	0.000745543
Nudt1	3.33268	4.89362	1.2191e-43	7.64328e-41
Rhox9	-1.83215	2.68216	5.67599e-11	3.65709e-09
Mei1	3.22054	0.680187	2.9627e-14	2.75971e-12
Stag3	3.1342	8.09324	5.10974e-45	3.33176e-42
F830016B08Rik	3.08559	0.826503	3.0625e-14	2.83646e-12
Slc16a11	3.07573	6.36389	8.16234e-42	4.75194e-39
Zic3	-1.45389	2.24794	5.19809e-07	1.91706e-05
Kl	3.05304	0.319378	2.35366e-11	1.59862e-09
mmu-miR-6236	5.91449	12.5537	3.21022e-121	7.47569e-118
LOC102637663	-1.91427	0.0327677	0.000303319	0.00640467
Klrg2	3.0503	0.95003	7.57234e-15	7.76332e-13
LOC102638378	-1.89048	-0.157166	0.000602715	0.0119234
Ankrd60	3.04991	9.32718	3.17155e-43	1.91479e-40
Gm1604A	-1.84313	1.19483	9.39446e-07	3.35096e-05
Vsig8	3.01308	6.51731	1.19814e-40	6.73478e-38
LOC102633703	-1.7839	-0.236696	0.00164801	0.0283377
LOC102640362	-1.7839	-0.236696	0.00164801	0.0283377
Stfa3	3.00223	-0.106222	1.08965e-08	5.33405e-07
Bmp6	2.96384	4.25783	4.1125e-34	1.86216e-31
Zfp541	2.95361	1.60159	2.18869e-18	3.27319e-16
Meiob	2.93539	0.215743	1.83334e-10	1.10686e-08
Porcn	-1.32427	2.52465	1.68436e-06	5.70826e-05
Odf3l1	2.90433	-0.0534245	4.53328e-09	2.3238e-07
Gm8564	-1.76789	0.0756891	0.000735123	0.0141216
Dusp9	-1.15119	4.80633	2.15312e-07	8.60246e-06
Camp	2.89171	0.480946	2.5454e-11	1.71457e-09
Rhox5	-1.14225	3.48757	2.38653e-06	7.82752e-05
S100a9	2.87244	2.77271	3.42533e-25	9.46378e-23
Ankrd31	2.85783	1.79947	4.68818e-19	7.41961e-17
Gm10931	-1.58199	-0.0612622	0.00259342	0.0416096
Tekt2	2.84622	2.56771	1.18639e-23	2.65571e-21
LOC102636516	-1.58199	-0.0612622	0.00259342	0.0416096
n-Tg13	3.42177	1.83866	4.56836e-24	1.11147e-21
LOC102639682	-1.55237	2.93387	4.16216e-09	2.15389e-07
Piwil4	2.74617	1.73741	1.49042e-17	2.04163e-15
Ttll8	2.7447	2.96701	1.32407e-24	3.32057e-22
Tbr1	2.74221	6.84882	1.49218e-35	7.84646e-33
6330411D24Rik	-1.52092	0.884571	0.000117311	0.00276742
Wnk2	2.73992	6.38544	1.24571e-34	5.97243e-32
Spint1	2.7349	0.87698	1.02006e-12	7.88053e-11
Tmco4	2.72599	4.26791	6.4664e-30	2.39566e-27
Adcy8	2.71025	1.8098	1.14696e-17	1.58446e-15
Wnt7b	2.67594	6.66508	1.50415e-33	6.45242e-31
Efcab3	2.5953	0.879368	1.82325e-11	1.24355e-09
Gm17068	-1.516	0.471531	0.000535418	0.010709
Rnf212	2.58312	-0.197882	3.66497e-07	1.38614e-05
Tex101	2.5778	2.12555	4.82005e-18	6.89225e-16
Snord33	3.17661	4.08294	4.16038e-37	2.26061e-34	-1.0346
LOC102632032	-1.5018	1.39851	1.40373e-05	0.000407884
Celf5	2.5614	1.64731	3.05059e-15	3.27156e-13
Hoxc12	2.5324	4.68647	8.72691e-28	2.78936e-25
Ap1s2	1.00227	4.97925	3.84334e-06	0.000122603
Xlr4c	1.0693	0.906561	0.00227599	0.0371752
n-Tg28	3.10352	1.26705	1.78337e-17	2.42255e-15
Lonrf3	1.07621	3.22224	8.235e-06	0.000249051
Ar	1.0775	2.34102	6.10891e-05	0.00156329
Tpd52-ps	-1.44005	0.676066	0.000535268	0.010709
Penk	2.47832	2.04051	1.28701e-16	1.65194e-14
Cldn4	2.4692	-0.175831	1.18844e-06	4.15782e-05
Dmrtc2	2.43356	1.6692	3.81219e-14	3.49115e-12
Catsperg1	2.42769	2.46138	5.84349e-18	8.28302e-16
Snord35b	3.00345	1.0485	1.99531e-15	2.25872e-13	#N/A
Stfa1	2.40472	1.12603	1.68044e-11	1.15096e-09
n-Tg27	2.99885	0.975795	1.45561e-14	1.42939e-12
Cntnap3	2.39626	0.457662	1.60135e-08	7.63263e-07
Snord12	2.87355	5.11241	4.02669e-35	2.05122e-32	-1.55587
Alx4	2.36913	1.09641	4.04337e-11	2.64703e-09
Pdgfb	2.36348	5.75274	2.04569e-26	5.95478e-24
Prdm13	2.35711	0.493424	7.91452e-09	3.90953e-07
BC051142	2.35609	0.118567	1.90808e-07	7.71801e-06
LOC102633538	-1.41187	0.396338	0.00192057	0.0323421
Cbx8	2.33972	4.93291	7.64488e-25	2.00999e-22
Gm7497	-1.38936	0.924734	0.000320834	0.00671362
Fam184a	2.32213	5.81123	1.05405e-25	2.96241e-23
Syn1	1.08671	2.28853	5.94768e-05	0.00153894
Cdh16	2.29896	0.849342	1.58775e-09	8.65613e-08
Capn11	2.29882	0.233419	3.14541e-07	1.21552e-05
Fibcd1	2.29469	1.83588	5.75326e-14	5.09695e-12
Tdrd9	2.29001	2.11164	4.32942e-15	4.55315e-13
n-Tg12	2.90467	1.14883	2.69319e-15	2.92678e-13
Kremen2	2.28948	0.300226	1.05419e-07	4.44041e-06
Kcnc2	2.28097	0.364172	9.37918e-08	3.97117e-06
Hoxa13	2.27637	-0.222529	7.6953e-06	0.000235791
4930563E18Rik	-1.35965	1.47924	5.62763e-05	0.00146076
LOC102637655	-1.34581	1.33397	9.26417e-05	0.0022595
Snord68	2.85435	4.66505	1.39687e-33	6.15413e-31	-1.35348
Pde4c	2.27637	-0.222529	7.6953e-06	0.000235791
Fbxo41	2.25519	2.31722	1.43062e-15	1.66576e-13
Pdik1l	2.24107	5.9138	2.68715e-24	6.63686e-22
Kcnu1	2.22866	0.841783	2.16667e-09	1.143e-07
Ccl17	2.21487	-0.079901	4.22639e-06	0.000133776
Snord34	2.68901	4.40996	8.81352e-30	3.19265e-27	#N/A
S100a8	2.17186	2.4347	3.03135e-15	3.27156e-13
Nnat	2.15417	7.42246	1.12557e-23	2.58422e-21
D7Ertd143e	-1.34133	1.84244	1.59872e-05	0.000458816
Itsn1	2.13897	10.9473	1.05544e-23	2.45782e-21
Dnaic2	2.12508	2.81992	4.60303e-16	5.51721e-14
Thy1	2.12377	0.16979	3.24674e-06	0.000104595
Hs3st3a1	2.12097	6.37012	1.07993e-22	2.25692e-20
Ccdc17	2.10562	1.89582	3.01438e-12	2.22341e-10
mmu-miR-92a-3p	2.76176	0.273972	1.80747e-09	9.62863e-08
Slitrk4	1.16466	2.1144	3.3366e-05	0.000899239
Gm6745	-1.2867	0.566709	0.00269905	0.0430501
Ica1l	2.09008	0.466214	4.60189e-07	1.7049e-05
Pdzk1	2.07221	0.983047	6.85723e-09	3.43937e-07
Topaz1	2.07153	1.80043	1.08468e-11	7.52399e-10
Epha6	2.03198	1.673	5.45803e-11	3.53061e-09
Pramef12	2.02577	1.53866	1.98308e-10	1.18979e-08
Snord72	2.64469	4.20964	2.25012e-28	7.64151e-26	-1.29784
Snord32a	2.60993	5.38823	1.35663e-30	5.1429e-28	-1.03709
n-Tr13	1.2266	1.17777	0.000237637	0.0051857
Sycp2	2.01818	3.73504	3.25349e-17	4.34714e-15
Shcbp1l	2.00831	2.04307	4.83719e-12	3.52014e-10
Scube2	2.00366	6.57778	1.18685e-20	2.1738e-18
Ube3c	1.99637	11.1889	4.74316e-21	9.20455e-19
Srrm3	1.99544	0.705148	1.46878e-07	6.04611e-06
Ficd	1.98088	4.85519	1.09365e-18	1.66613e-16
Cyp11b1	1.97304	2.07089	8.0374e-12	5.72129e-10
Xlr4b	1.28151	1.0953	0.000150611	0.00345304
LOC102637422	-1.22149	0.929399	0.00142836	0.0251988
Rnf24	1.96807	6.59848	4.97119e-20	8.62078e-18
Prdm9	1.95476	2.41067	1.09915e-12	8.45153e-11
mmu-miR-125b-5p	2.62065	1.39569	2.68243e-14	2.54223e-12
LOC102634271	-1.17679	1.06545	0.00134281	0.0238185
Hoxa4	1.94931	0.926986	5.91419e-08	2.56402e-06
Spdya	1.93781	1.17065	1.73267e-08	8.21054e-07
Snord95	1.00532	1.41357	0.0014526	0.0255711	#N/A
Mroh6	1.9146	8.55775	1.78526e-19	2.96954e-17		16.0156
Tex19.2	1.89183	1.61161	1.59394e-09	8.66096e-08		16.1541
Serpinb9f	1.88213	0.364337	9.41362e-06	0.000282599		16.1838
n-Tg29	2.59379	0.476006	6.45721e-10	3.65483e-08		16.3209
C3	1.85317	1.34899	1.50376e-08	7.20965e-07		16.3771
Kdm4d	1.84976	0.340302	1.29304e-05	0.000377063		16.3941
Cybb	1.29891	1.29355	8.34791e-05	0.00206494		16.647
Snord42a	1.01562	1.58574	0.000989647	0.0183321	#N/A
Olfm4	1.82398	1.08341	1.36616e-07	5.65221e-06		16.7333
Adad1	1.81914	1.23643	5.19275e-08	2.26935e-06		17.0418
Bin2	1.80993	1.90687	7.49765e-10	4.19997e-08		17.0443
Sycp3	1.80919	3.29027	1.69927e-13	1.45025e-11		17.5756
Morc1	1.80302	2.23405	9.10399e-11	5.7521e-09		17.5777
Lyz2	1.79345	2.408	4.20376e-11	2.7301e-09
Arsj	1.78819	0.452266	1.43295e-05	0.000414895
Fgf14	1.76256	0.330679	1.77497e-05	0.000503198
Snord110	2.53972	3.94389	9.5002e-26	2.71689e-23	-1.4578
Lrrtm1	1.75575	0.740932	3.0661e-06	9.93648e-05
n-Td8	2.57022	0.798124	3.28587e-11	2.17735e-09
mmu-miR-10b-5p	2.55147	-0.109163	3.42974e-07	1.30626e-05
Dlg2	1.73876	1.56455	2.58744e-08	1.18811e-06
Prg2	1.733	0.641477	6.79901e-06	0.000210305
Snora47	2.49516	2.8975	4.97284e-21	9.53675e-19	#N/A
Ccnb1ip1	1.72867	0.306187	3.33746e-05	0.000899239
Snord37	2.44248	4.13144	8.88039e-25	2.29777e-22	-1.2963
Mpp3	1.72848	4.71266	1.067e-14	1.07365e-12
Foxf1	1.72015	2.32555	3.69065e-10	2.16407e-08
4930524B15Rik	1.71497	0.127823	0.000159262	0.00361579
n-Tk16	2.46275	0.0242314	2.09998e-07	8.41076e-06
n-Tf4	2.45063	0.502445	5.5675e-09	2.82728e-07
Krt17	1.70858	0.443147	1.93841e-05	0.000547625
Snord61	2.40994	1.76911	1.10932e-14	1.10939e-12	-1.09053
Irx3os	-1.17436	2.22292	4.43967e-05	0.00117295
Bhlhe22	1.70698	0.534977	2.06541e-05	0.000580486
Cela1	1.6972	-0.0744778	0.000305231	0.0064284
Gm20594	1.68055	3.88094	5.77548e-13	4.61501e-11
LOC102633026	-1.1452	1.09522	0.00171123	0.0292397
n-Tn14	2.40534	-0.121039	1.5521e-06	5.32647e-05
Neat1	-1.13422	4.4238	5.15491e-07	1.90545e-05
Xkrx	1.47856	0.0786174	0.000735123	0.0141216
Murc	-1.13299	1.23131	0.00112018	0.0203795
H2-K1	1.66811	3.00687	3.14361e-11	2.09159e-09
n-Tq9	2.38195	-0.245282	2.72407e-06	8.88102e-05
P2rx2	1.66667	0.863966	3.56516e-06	0.000113952
n-Tk27	2.37611	0.217328	1.17539e-07	4.92547e-06
Tbata	1.65422	0.0245535	0.000303319	0.00640467
CN725425	1.63513	1.2671	9.79997e-07	3.48038e-05
Ntrk2	1.62969	2.20317	5.94579e-09	3.00069e-07
n-Ty9	2.36099	2.90399	3.70795e-19	5.92582e-17
Cyp21a1	1.62442	0.968132	3.99665e-06	0.000126997
Pdlim3	1.61769	4.35189	9.18181e-13	7.15755e-11
Cers3	1.61125	-0.00513919	0.000418716	0.00865082
Ntrk3	1.60238	2.70099	6.86756e-10	3.87364e-08
n-Ts4	2.35609	0.118567	1.90808e-07	7.71801e-06
n-Tp9	2.33317	6.51437	7.97557e-27	2.40759e-24
Ntn3	1.60135	6.14498	6.51669e-14	5.74209e-12
Tex12	1.59527	1.9043	4.97033e-08	2.17799e-06
Srebf2	1.59505	7.99254	3.48901e-14	3.21324e-12
Snora61	2.32854	5.28851	3.63132e-25	9.86569e-23	-1.24859
Snord88c	2.31671	1.92927	1.44163e-14	1.42425e-12	#N/A
Snord35a	2.2953	3.73767	2.41454e-21	4.79992e-19	-1.33017
Larp1b	1.58337	5.76795	2.05392e-13	1.73476e-11
n-Tm17	2.28132	0.978985	5.75832e-10	3.29356e-08
n-Tt13	2.27637	-0.222529	7.6953e-06	0.000235791
Ogn	1.58132	3.22768	1.07479e-10	6.71273e-09
Serpina5	1.57331	2.11929	2.56192e-08	1.17971e-06
Ntsr1	1.56563	1.26838	1.98823e-06	6.66876e-05
n-Tm9	2.26524	-0.132937	2.31642e-06	7.62827e-05
Spa17	1.54517	3.44499	1.18857e-10	7.39496e-09
n-Tp6	2.26524	-0.132937	2.31642e-06	7.62827e-05
Klc3	1.54346	0.775551	3.78276e-05	0.00100995
Lum	1.54193	4.88877	2.8675e-12	2.12468e-10
Snord88a	2.2134	2.40384	2.3106e-15	2.5798e-13	#N/A
Snord13	2.21247	5.76153	1.18929e-23	2.65571e-21	#N/A
mmu-miR-125a-5p	2.20003	1.9725	1.14247e-13	9.90605e-12
LOC102639356	-1.0936	1.66933	0.000523555	0.0105104
Snord111	2.18209	2.85454	6.80399e-17	8.87294e-15	#N/A
Snora44	2.16908	5.24084	2.79032e-22	5.75761e-20	#N/A
H2-Ab1	1.52897	0.495843	0.000113737	0.00270266
Tex16	1.52646	2.58564	6.60658e-09	3.32389e-07
n-Tt17	2.16885	-0.0287565	7.29297e-06	0.000225157
Iqcg	1.52535	1.57837	7.6401e-07	2.74925e-05
LOC102640725	-1.07603	1.04778	0.00315408	0.0493897
LOC102637220	-1.01939	1.36633	0.00233547	0.0380705
Slfn2	1.506	-0.0162733	0.00104138	0.0190951
Lsm11	1.50251	4.92015	9.23379e-12	6.51602e-10
1110054M08Rik	1.02593	3.14662	2.40418e-05	0.000666507
Prex1	1.49931	5.79858	2.56902e-12	1.92099e-10
mmu-miR-1940	2.14303	0.619619	7.7493e-08	3.31552e-06
Olfr316	1.49404	0.19427	0.000389741	0.00810353
Snord15b	2.14101	6.27192	9.10143e-23	1.92678e-20	#N/A
Gm14692	1.67607	0.214582	0.00011673	0.0027617
9430078G10Rik	1.47517	2.78898	8.54172e-09	4.2066e-07
Snord22	2.13936	7.55339	2.00301e-23	4.4123e-21	#N/A
Gas5	1.06612	8.37633	2.78784e-07	1.08719e-05
n-Tm11	2.12197	5.06435	2.81091e-21	5.52057e-19
n-Tp2	2.11638	0.651509	4.08201e-08	1.82304e-06
LOC102634479	1.08078	1.65877	0.000382057	0.00795392
Cldn1	1.47512	2.70102	1.16556e-08	5.67157e-07
Insrr	1.46886	0.575711	0.000144046	0.00331183
Dnah14	1.46026	0.608108	0.000140823	0.0032515
n-Tp7	2.1131	0.932002	7.60366e-09	3.76739e-07
Gm1564	1.08564	4.06507	1.72513e-06	5.8102e-05
Arhgef28	1.45523	5.7565	1.07789e-11	7.52399e-10
Smpd3	1.44752	0.002515	0.00180168	0.0306568
Lrrtm4	1.44467	1.304	1.16913e-05	0.000343386
n-Tk10	2.09172	0.826603	2.79271e-08	1.27162e-06
Actn3	1.44199	0.806498	7.82934e-05	0.00195446
5730408K05Rik	1.09437	5.9622	2.37701e-07	9.40475e-06
Ccr2	1.42383	0.291959	0.000486586	0.00987775
Rnu1a1	2.08405	3.68374	4.73414e-18	6.82932e-16
Snora16a	2.07747	3.88005	1.91215e-18	2.8861e-16	#N/A
Ccdc106	1.41311	1.43676	7.82217e-06	0.000237447
Snora20	2.07738	3.0989	2.11214e-16	2.68984e-14	#N/A
Mc4r	1.38959	0.770552	0.000162185	0.00367192
Sult4a1	1.3802	0.662672	0.000283508	0.00608088
Rnu5g	2.0758	7.39262	3.3416e-22	6.80892e-20
Zcwpw2	1.09503	0.788952	0.00283689	0.0448972
mmu-miR-3535	2.0606	2.21184	3.05168e-13	2.49977e-11
n-Ty10	2.05646	2.8338	2.62641e-15	2.87336e-13
n-Ty2	2.05421	1.04776	7.34704e-09	3.65807e-07
Snord100	2.05309	3.97728	2.59742e-18	3.84914e-16	#N/A
Gm7173	1.13659	1.86892	0.000101765	0.00244671
Wdfy4	1.37876	1.90624	2.08134e-06	6.92405e-05
Hsd17b1	1.37436	2.93736	4.21566e-08	1.87758e-06
Rdm1	1.36554	6.25137	1.19695e-10	7.41881e-09
Snord87	2.04746	5.40684	1.99445e-20	3.53386e-18	#N/A
Pcdh20	1.36372	0.157427	0.00158739	0.027411
n-Ts16	2.04663	-0.040154	1.06029e-05	0.000313113
Col6a5	1.36193	1.40108	1.71794e-05	0.000489583
Tmem74b	1.3573	0.780959	0.0002523	0.00545457
Fbp1	1.35564	0.200217	0.0014896	0.0260816
Snord49a	1.15405	6.162	4.76601e-08	2.09409e-06	#N/A
Snora21	1.18384	6.65112	1.78991e-08	8.45718e-07	#N/A
mmu-miR-202-5p	2.03627	0.536065	3.8522e-07	1.45023e-05
Nfix	1.35181	5.99507	2.10707e-10	1.25815e-08
Tmem38b	1.34882	3.51592	1.15939e-08	5.65847e-07
Lrrtm3	1.34466	1.69102	7.74478e-06	0.000236862
Gm1966	1.33995	1.0318	0.00013009	0.0030381
n-Th8	2.03388	0.479484	4.60189e-07	1.7049e-05
Serinc2	1.33907	2.5388	3.56963e-07	1.35637e-05
Rnu1b6	2.02846	5.34353	4.86154e-20	8.52129e-18
Trappc8	1.33607	7.93951	1.66129e-10	1.00672e-08
B4galnt1	1.33411	0.321566	0.00131234	0.0233542
Bai1	1.17167	1.70326	9.84702e-05	0.00238251
n-Tl6	2.00491	-0.0713947	3.54976e-05	0.000953288
Myt1l	1.33411	0.321566	0.00131234	0.0233542
Snora7a	2.00329	6.77753	1.02528e-20	1.92105e-18	#N/A
Snora28	1.99596	5.19099	2.52795e-19	4.16244e-17	#N/A
Snord83b	1.98982	5.02376	5.00821e-19	7.77513e-17	#N/A
Pramel1	1.33202	2.01567	2.94749e-06	9.59023e-05
Fgf12	1.32819	1.1018	0.000122116	0.00287245
Pdyn	1.32324	4.12079	5.50652e-09	2.81385e-07
Dcn	1.32294	6.65881	3.50818e-10	2.06451e-08
n-Tg7	1.98817	0.602655	3.22939e-07	1.24156e-05
Ccdc36	1.21012	1.59905	6.05854e-05	0.00155773
Fshr	1.32199	0.130347	0.00210254	0.0350445
mmu-miR-3068-3p	1.98196	0.131837	6.58386e-06	0.000204037
Tmem88b	1.32123	0.819189	0.00030576	0.00643123
LOC102631780	1.23483	0.495025	0.00166818	0.0285941
Dgkg	1.31775	1.30639	3.88579e-05	0.0010346
n-Tf7	1.9644	1.0883	2.24708e-08	1.04358e-06
n-Te6	1.95896	0.81134	1.06951e-07	4.49331e-06
Cd3e	1.31692	0.846574	0.000293035	0.00621166
AW549542	1.26786	0.783639	0.000483906	0.00983561
n-Ty8	1.93394	1.5454	8.5486e-10	4.73982e-08
Prr19	1.31514	1.45035	2.94362e-05	0.000806454
Apba2	1.30248	0.257227	0.00182998	0.0310734
n-Ts18	1.92978	1.0966	4.33417e-08	1.9251e-06
Snora34	1.92242	3.52887	1.93185e-15	2.20217e-13	#N/A
n-Tp8	1.92184	1.65868	4.33043e-10	2.53012e-08
n-Tl22	1.92079	2.23354	7.57525e-12	5.41597e-10
mmu-miR-5126	1.91552	4.00848	2.20229e-16	2.75354e-14
mmu-miR-351-5p	1.67607	0.214582	0.00011673	0.0027617
n-Tg26	1.91233	1.57889	1.74998e-09	9.37429e-08
n-Tl12	1.91042	3.96695	3.3376e-16	4.06017e-14
Hist1h2ba	1.27127	2.2776	3.42341e-06	0.000109852
n-Tr1	1.89342	3.43296	6.31657e-15	6.51686e-13
n-Tl4	1.89192	2.65731	7.89415e-13	6.18666e-11
n-Tc56	1.87797	0.121238	2.05119e-05	0.000577486
n-Tp10	1.87134	4.40299	2.21284e-16	2.75354e-14
3110057O12Rik	1.28417	2.67825	5.80086e-07	2.12494e-05
Snord47	1.86339	4.92848	6.47114e-17	8.50694e-15	-1.4335
Angptl7	1.29679	1.15451	0.000140644	0.0032515
n-Td14	1.85749	2.18413	4.11961e-11	2.68615e-09
LOC102639494	1.32141	0.623247	0.000464327	0.00950878
n-Tp16	1.8545	5.02254	7.06689e-17	9.14265e-15
Snora52	1.83805	4.69913	2.93113e-16	3.61973e-14	#N/A
Glt8d2	1.29558	0.570803	0.00096388	0.0178955
n-Ts20	1.83236	5.96413	2.68136e-17	3.6123e-15
n-Tp15	1.82617	0.0170654	7.9848e-05	0.00199022
Snora78	1.82593	4.58712	5.77236e-16	6.86827e-14	#N/A
n-Tl29	1.81962	3.8863	8.55545e-15	8.71639e-13
Trnah-gug	1.81851	0.47462	7.81629e-06	0.000237447
Atp8b1	1.29375	1.1763	9.34555e-05	0.00227037
n-Td4	1.81066	1.42452	2.05813e-08	9.64069e-07
M1ap	1.28377	3.18758	1.38227e-07	5.70439e-06
Snora36b	1.80606	1.16584	1.27269e-07	5.29238e-06	#N/A
Gm13718	1.34218	2.10184	1.66445e-06	5.65254e-05
n-Te10	1.8093	1.34326	3.3898e-08	1.53067e-06
Sapcd1	1.2812	0.410947	0.00149259	0.0261059
Osgin1	1.27873	0.696197	0.0006773	0.0131593
Snord14e	1.78952	6.55902	5.49165e-17	7.27799e-15	-1.16149
E330020D12Rik	1.34242	0.863755	0.000233414	0.00510037
Gm12238	1.34488	4.50332	1.63002e-09	8.82757e-08
Col8a1	1.27873	0.696197	0.0006773	0.0131593
Snora17	1.78789	5.43016	3.01907e-16	3.70029e-14	#N/A
Snord16a	1.78753	3.23714	4.53952e-13	3.64526e-11	#N/A
Snord123	1.76873	0.224704	3.20772e-05	0.000868589	#N/A
n-Tr5	1.7842	3.18206	5.83374e-13	4.63882e-11
Smarca5	1.27512	8.37305	9.55088e-10	5.27759e-08
Tll1	1.26124	1.43328	6.05789e-05	0.00155773
Mael	1.2606	4.22287	2.29255e-08	1.05866e-06
Snora70	1.74511	4.85083	4.43694e-15	4.63632e-13	#N/A
n-Ts21	1.76686	4.60768	4.04804e-15	4.28488e-13
n-Tr7	1.76157	5.37388	8.38637e-16	9.90624e-14
Adra2c	1.25814	5.08414	7.36057e-09	3.65807e-07
Ppfia2	1.25378	1.3272	0.000115286	0.00273548
n-Tg25	1.74898	1.50235	2.71108e-08	1.23791e-06
Mageb4	1.97039	0.685829	4.16014e-07	1.55538e-05
n-Th4	1.74402	4.24088	2.48259e-14	2.36659e-12
Ly6h	1.24567	1.40311	7.47603e-05	0.00187199
Adcy5	1.24417	2.75535	1.0408e-06	3.67231e-05
n-Tv15	1.74148	-0.0434088	0.000218753	0.00479287
Steap1	1.23483	0.495025	0.00166818	0.0285941
Bcan	1.22962	2.97503	7.83583e-07	2.80729e-05
Fbxo47	1.2291	2.67316	1.71832e-06	5.79926e-05
Snord4a	1.32088	1.28647	5.78214e-05	0.00149848	#N/A
n-Tp18	1.73235	4.72332	8.83015e-15	8.94039e-13
Dscam	1.21225	0.326592	0.00266326	0.0425626
Snora64	1.73075	4.14182	5.56588e-14	4.9579e-12	#N/A
Tsacc	1.21016	0.775981	0.00112146	0.02038
4930486L24Rik	1.20886	1.6151	6.98299e-05	0.00175392
n-Ti16	1.72767	3.25598	1.93446e-12	1.45316e-10
n-Tg10	1.72213	5.79427	1.80618e-15	2.07342e-13
n-Tk28	1.71497	0.127823	0.000159262	0.00361579
Tdrd1	1.20135	3.09462	9.86632e-07	3.49632e-05
Nfasc	1.19812	0.93715	0.000713538	0.0137976
Snord57	1.71404	3.24558	2.82495e-12	2.10272e-10	-1.34459
Slc14a1	1.19812	0.93715	0.000713538	0.0137976
Slitrk5	1.18938	1.89054	4.35332e-05	0.00115576
n-Tl14	1.71252	0.2405	6.25423e-05	0.00159797
n-Ta28	1.70822	1.15316	6.39913e-07	2.32321e-05
n-Td9	1.70317	0.780567	3.23964e-06	0.000104595
n-Ts19	1.69996	2.18491	1.25941e-09	6.91232e-08
Snora41	1.69728	4.54012	4.64095e-14	4.17968e-12	#N/A
n-Tw4	1.6972	-0.0744778	0.000305231	0.0064284
Tmem130	1.18219	0.757846	0.00139656	0.0247088
Msh5	1.1813	1.52788	0.000126865	0.00297128
Snora30	1.68664	5.35556	1.17189e-14	1.16481e-12	#N/A
n-Th3	1.68632	3.25239	6.16254e-12	4.44494e-10
Rnu11	1.68107	6.3092	3.53371e-15	3.76491e-13
Chd5	1.17441	3.44157	7.75551e-07	2.78464e-05
Snord42b	1.37708	2.04729	1.19343e-06	4.16576e-05	#N/A
Syt13	1.17123	3.73838	4.34894e-07	1.62224e-05
n-Tn9	1.67991	4.79387	4.23313e-14	3.83357e-12
Snora2b	1.67879	2.96545	2.93704e-11	1.96216e-09	#N/A
Gm5128	2.01841	0.159334	4.62432e-06	0.000145523
n-Tl7	1.6708	5.16746	2.86255e-14	2.68175e-12
Ccnb3	2.09064	0.578384	2.02823e-07	8.16352e-06
Sostdc1	1.16184	3.93393	3.68345e-07	1.38991e-05
Gm4969	1.3578	3.92147	3.62858e-09	1.88374e-07
Gm14058	1.37056	0.345589	0.00100613	0.0185951
Mrm1	1.16029	5.32539	7.21411e-08	3.10283e-06
Syngr1	1.15966	1.20061	0.000468234	0.00955279
F630028O10Rik	1.3815	0.0679076	0.00225486	0.036867
Snora65	1.65619	5.0932	5.31201e-14	4.75775e-12	#N/A
F13a1	1.15816	1.66286	0.000139393	0.00323681
Snord67	1.65403	2.26231	1.84036e-09	9.77189e-08	#N/A
Snord65	1.39412	5.21352	1.43977e-10	8.89005e-09	#N/A
TrnN	1.64301	4.53823	2.44005e-13	2.02935e-11
Snord11	1.63852	0.695096	1.67344e-05	0.000478575	-1.11109
Snord14a	1.63826	2.46297	9.80919e-10	5.40201e-08	#N/A
n-Tl10	1.63713	3.90058	1.78234e-12	1.35135e-10
Ifi203	1.15731	0.649571	0.00200086	0.0336247
n-Th6	1.6351	4.46419	3.9268e-13	3.18461e-11
n-Tr2	1.63351	2.54955	6.07799e-10	3.46424e-08
2610002J02Rik	1.39192	4.46719	4.92488e-10	2.86716e-08
Ampd3	1.1543	3.10401	2.44784e-06	8.0125e-05
Gareml	1.40756	0.533903	0.000244433	0.00530559
Kcnk12	1.15282	1.79554	9.88832e-05	0.00238799
n-Tl27	1.6097	4.96394	2.96737e-13	2.44298e-11
Galnt6	1.15124	1.83719	9.32613e-05	0.00226903
n-Tt14	1.6096	3.92222	3.86458e-12	2.82496e-10
n-Ts2	1.60545	5.16634	2.30818e-13	1.92952e-11
n-Tr3	1.60343	1.16256	2.2783e-06	7.53319e-05
Trnal-caa	1.60183	2.11157	1.21153e-08	5.86028e-07
D1Pas1	1.14265	1.05244	0.000851424	0.016101
Snord14c	1.6	5.28518	2.28939e-13	1.92368e-11	-1.25656
Hist1h2aa	1.47502	0.796269	4.84263e-05	0.00127117
Snord14d	1.59532	5.87967	1.00502e-13	8.80793e-12	-1.33408
Tex15	1.13987	6.42857	6.18883e-08	2.67597e-06
n-Tt12	1.59351	3.24341	6.80809e-11	4.3521e-09
TrnV	1.58662	5.13096	4.44337e-13	3.58571e-11
n-Tp4	1.58457	0.204437	0.000289093	0.00616819
n-Tw7	1.58415	0.656263	2.87988e-05	0.000790319
Ttn	1.13809	1.81436	9.60131e-05	0.00232903
n-Tp17	1.58391	1.00189	5.27826e-06	0.000164514
Gjc2	1.1291	0.499006	0.0031579	0.049402
LOC102634333	1.53598	0.698144	3.78553e-05	0.00100995
n-Tl16	1.57875	3.316	7.658e-11	4.87629e-09
Mtrf1l	1.12492	4.92633	2.38306e-07	9.40588e-06
n-Tp14	1.5536	5.0462	1.52155e-12	1.16445e-10
Zbtb7b	1.12223	5.74634	1.32272e-07	5.48642e-06
LOC102638759	1.5536	7.3271	1.76247e-13	1.49636e-11
Scarna3b	1.55013	2.72847	2.08095e-09	1.10135e-07
Eln	1.11923	6.13317	1.18164e-07	4.93895e-06
Fap	1.11728	1.17303	0.000820556	0.0155715
n-Ta27	1.54257	3.21876	2.94613e-10	1.74003e-08
Mageb10-ps	1.58375	1.2815	1.59193e-06	5.44027e-05
Apbb1ip	1.1159	1.27722	0.000581778	0.0115232
Snora15	1.52949	3.08596	6.9413e-10	3.90173e-08	#N/A
Sec1	1.11366	1.46558	0.000350466	0.00731491
Snord38a	1.50917	3.90079	6.43955e-11	4.13272e-09	#N/A
Snora31	1.5014	4.90543	9.41354e-12	6.61423e-10	#N/A
mmu-miR-1291	1.50052	0.814078	3.77047e-05	0.00100924
n-Ti7	1.50019	1.53997	1.34051e-06	4.6493e-05
Mgp	1.09721	3.55672	3.00473e-06	9.757e-05
n-Tt18	1.48952	1.13561	9.20702e-06	0.000276907
C1qtnf3	1.09697	2.83755	1.4284e-05	0.000414313
n-Tl8	1.48371	1.71937	7.44443e-07	2.68477e-05
Snord69	1.4821	0.236159	0.000505667	0.010189	#N/A
LOC102638358	1.59838	3.68363	1.25263e-11	8.65218e-10
n-Tc18	1.47324	3.89834	1.9853e-10	1.18979e-08
n-Tn5	1.46909	3.78867	2.85826e-10	1.69428e-08
Nlgn1	1.09642	1.92189	0.000137562	0.00320307
n-Tk18	1.46886	0.575711	0.000144046	0.00331183
n-Ts22	1.46495	0.451747	0.000197693	0.00437259
Snord52	1.46339	2.0106	3.14674e-07	1.21552e-05	#N/A
Npy	1.09627	1.74366	0.000215869	0.00474243
Lox	1.09625	5.32134	3.41442e-07	1.30626e-05
n-Tg8	1.46277	5.01767	2.41789e-11	1.63544e-09
Ccdc73	1.09617	1.63779	0.000261446	0.00563375
TrnH	1.45333	2.72103	1.82618e-08	8.60361e-07
Adcy2	1.09608	5.14966	3.92976e-07	1.47601e-05
Trnam-cau	1.44863	2.86063	9.79976e-09	4.81162e-07
n-Te9	1.44324	2.18627	1.85531e-07	7.56084e-06
Snora62	1.44034	5.21932	3.60174e-11	2.36742e-09	#N/A
Pde1c	1.09599	1.47176	0.000466832	0.00954492
Snord66	1.43794	2.2077	1.64656e-07	6.74388e-06	#N/A
Kcnip2	1.09595	1.43615	0.000433879	0.00891886
Rnu12	1.43741	8.16903	6.73266e-12	4.83476e-10
Trnaf-gaa	1.4356	0.0500592	0.00133912	0.0237789
n-Tq7	1.43411	1.43038	7.82217e-06	0.000237447
Snord99	1.41586	2.25312	2.4204e-07	9.5072e-06	#N/A
Gdf15	1.09498	0.760606	0.00248088	0.0402147
Efemp1	1.09481	0.672124	0.0028866	0.0455512
Rnr1	1.41509	14.9843	1.08196e-11	7.52399e-10
mmu-let-7a-5p	1.41404	0.140756	0.00158739	0.027411
n-Ta39	1.41345	5.89611	3.51709e-11	2.32114e-09
n-Tl28	1.4092	1.95734	9.43371e-07	3.35762e-05
1700023F06Rik	1.62054	1.52132	2.39458e-07	9.4285e-06
n-Tw5	1.40512	1.47255	9.50516e-06	0.000284823
Snora3	1.40418	6.74301	2.87909e-11	1.93136e-09	#N/A
Fbxo10	1.08938	5.40232	3.97068e-07	1.48796e-05
H2-D1	1.08878	2.59434	2.78836e-05	0.000770392
n-Tl15	1.4027	4.22412	5.61705e-10	3.22407e-08
n-Tr6	1.40017	2.62877	7.28465e-08	3.12492e-06
n-Ta7	1.39508	0.22616	0.0011292	0.0204978
Snord49b	1.64699	5.67143	2.79329e-14	2.63199e-12	#N/A
Vaultrc5	1.62375	4.02575	1.90391e-12	1.43683e-10
Pnck	2.39351	9.89877	1.02725e-28	3.56279e-26
n-Tc51	1.38698	2.76745	5.41337e-08	2.35945e-06
Snord70	1.38689	1.99898	1.15194e-06	4.04692e-05	-1.25161
n-Td16	1.38444	5.41778	1.54109e-10	9.37365e-09
Snord118	1.68011	6.90619	2.49817e-15	2.75153e-13	#N/A
n-Ti9	1.3815	0.0679076	0.00225486	0.036867
Trnad-guc	1.37739	3.08553	2.25559e-08	1.04456e-06
Gm7972	1.08563	2.1521	8.33008e-05	0.00206378
Pi15	1.08171	5.09363	5.93487e-07	2.1643e-05
Snord89	1.35962	2.52462	2.72779e-07	1.06633e-05	#N/A
Col1a1	1.07949	9.70668	1.83914e-07	7.51373e-06
Gm8273	1.66181	5.72631	1.58067e-14	1.53372e-12
n-Tt8	1.36761	2.53028	1.86487e-07	7.58087e-06
Rac2	1.07877	1.49531	0.000524337	0.0105132
Tc2n	1.07757	1.40613	0.000717528	0.0138583
Taf7l	2.50711	3.27384	8.07624e-23	1.73225e-20
n-Tm7	1.36372	0.157427	0.00158739	0.027411
Tdrd5	1.07632	4.38341	1.32524e-06	4.60611e-05
n-Tr4	1.3632	2.29727	6.03367e-07	2.19542e-05
Snord8	1.33761	0.525211	0.000658114	0.0128478	#N/A
Gm4311	1.6661	6.32326	5.95473e-15	6.18268e-13
n-Tt11	1.34804	0.241794	0.00182998	0.0310734
Agtr2	2.51881	3.85519	3.72518e-25	9.95479e-23
n-Ts26	1.34774	3.38878	1.71443e-08	8.14778e-07
Aspn	1.07309	2.05353	0.000140253	0.00324753
Rny3	1.6668	9.24442	2.20277e-15	2.47637e-13
Fgl2	1.07028	0.957452	0.00240092	0.0390204
LOC102637900	1.79076	0.182172	3.0572e-05	0.000831977
Mtcp1	2.53082	10.2913	1.31902e-31	5.11938e-29
Gm4221	1.79076	0.182172	3.0572e-05	0.000831977
Ahnak2	1.06862	1.8105	0.000249101	0.00539973
Sycp1	1.06817	4.54672	1.37053e-06	4.72325e-05
Slitrk6	1.06152	2.05754	0.000175663	0.00393242
Snora33	1.32584	3.77219	1.17203e-08	5.6861e-07	#N/A
Ntn1	1.06068	3.00548	1.75895e-05	0.000499523
n-Tr15	1.33498	4.06816	4.45588e-09	2.29134e-07
n-Ts13	1.32594	3.74801	1.2369e-08	5.9477e-07
Snord91a	1.73328	2.19552	5.1415e-10	2.96154e-08	#N/A
n-Tr17	1.32464	4.23653	4.23847e-09	2.18643e-07
LOC102634191	1.81016	0.564787	4.55398e-06	0.000143865
Scarna3a	1.29868	3.85354	1.96011e-08	9.20799e-07	#N/A
n-Tm6	1.31509	0.17387	0.00257631	0.0414575
n-Ti17	1.31361	2.79598	2.20386e-07	8.76224e-06
n-Tc54	1.30988	5.78864	8.23562e-10	4.58187e-08
n-Ta38	1.30968	2.86945	1.98206e-07	7.99743e-06
n-Tg19	1.30799	2.31404	1.20709e-06	4.20445e-05
n-Th11	1.30671	1.73132	1.26672e-05	0.000370052
Abcb4	1.05457	1.23776	0.00118799	0.0214933
Dppa4	1.05257	4.02821	3.41145e-06	0.000109684
n-Ta34	1.30431	2.64986	4.52506e-07	1.68409e-05
Snora43	1.27179	2.09086	6.06952e-06	0.000188456
n-Te16	1.29558	0.570803	0.00096388	0.0178955
n-Tg11	1.29558	0.570803	0.00096388	0.0178955
n-Ty1	1.29438	1.81728	1.03975e-05	0.000308163
Itih5	1.04802	6.06427	7.03359e-07	2.54788e-05
Rgs5	1.04437	2.47332	8.05261e-05	0.00200405
2900060B14Rik	1.85552	6.13987	6.41212e-18	9.01068e-16
Inca1	1.04144	1.82006	0.000404642	0.00837064
n-Ts7	1.27903	0.102828	0.00277865	0.0441469
mmu-miR-5100	1.27873	0.696197	0.0006773	0.0131593
AF357425	1.26027	2.67826	1.00706e-06	3.56096e-05	#N/A
n-Tr19	1.27164	4.77133	7.19713e-09	3.59879e-07
Lamc2	1.03939	1.36329	0.00105701	0.0192957
1700007G11Rik	1.8653	2.92089	2.77458e-13	2.29586e-11
Sstr4	1.03797	2.52809	6.6546e-05	0.00168704
Osr1	1.03691	2.50241	6.94416e-05	0.00174956
Rnu1b2	1.27073	6.43542	1.75398e-09	9.37429e-08
Atp1a3	1.02727	3.17401	2.15984e-05	0.000604941
LOC102640569	1.89598	-0.00170216	5.41541e-05	0.00141017
Snord55	1.22881	4.8099	2.1286e-08	9.94223e-07	#N/A
n-Ti6	1.25386	0.311982	0.00266326	0.0425626
n-Ts24	1.24603	2.87607	7.40305e-07	2.67577e-05
n-Tt6	1.24194	2.03243	1.08815e-05	0.000320757
Dnah2	1.02615	2.62384	6.73854e-05	0.00170567
1700123I01Rik	1.95182	0.176017	1.03465e-05	0.000307772
n-Tk17	1.23043	5.0756	1.53343e-08	7.33035e-07
AF357399	1.19222	5.27513	3.37094e-08	1.52638e-06	#N/A
Lepr	1.02612	3.03556	2.85701e-05	0.000785363
LOC102632589	1.97387	9.06826	1.44187e-20	2.61155e-18
n-Tr18	1.22553	3.38505	2.92553e-07	1.13545e-05
n-Tr10	1.22329	4.41507	4.35183e-08	1.9277e-06
n-Tl9	1.21935	1.85461	2.94932e-05	0.00080666
n-Ts14	1.21415	2.66288	2.35851e-06	7.75123e-05
Gsta2	1.02571	1.4612	0.000998205	0.0184696
Ankrd45	1.0231	1.72502	0.000638054	0.0125044
Bicc1	1.02232	5.5392	1.6397e-06	5.58013e-05
Htra3	1.02215	5.29694	1.99657e-06	6.68299e-05
LOC102637552	1.98316	1.50502	5.02735e-10	2.9164e-08
n-Te11	1.20512	4.78968	4.01786e-08	1.79932e-06
Adamtsl1	1.02036	3.91882	8.00072e-06	0.000242416
Tfeb	1.01183	2.64486	8.43328e-05	0.00208289
n-Th9	1.19383	0.574399	0.00183787	0.0311749
4930447C04Rik	1.00926	5.26529	2.7217e-06	8.88102e-05
Snora5c	2.04184	4.46075	5.16528e-19	7.94333e-17	#N/A
Ntrk1	1.00867	1.46739	0.00129586	0.0231626
Pgm5	1.00793	4.15973	7.35904e-06	0.000226767
Rad51ap2	1.00673	1.91414	0.000474241	0.00966325
Rnu1b1	1.18667	2.12924	2.24343e-05	0.000627275
Mab21l3	1.00591	1.90113	0.00049415	0.00996923
Angpt2	1.00552	1.10195	0.0029371	0.0462586
n-Tc57	1.18574	0.699215	0.00186291	0.0315573
Rny1	2.01001	7.37794	5.34012e-21	1.0122e-18
Snord1b	2.04429	0.743099	5.85357e-08	2.54451e-06	#N/A
n-Tk30	1.17306	0.920824	0.000878797	0.0164848
Arl4c	1.00046	4.77911	4.70697e-06	0.000147839
Grhl1	-1.03023	1.55854	0.00146242	0.0256885
LOC102631615	2.04934	0.0391815	8.34737e-06	0.000251982
Has3	-1.03239	1.33507	0.00248741	0.0402653
Trnae-uuc	1.15969	6.61136	3.45409e-08	1.55539e-06
Pls1	-1.03901	2.24266	0.000217572	0.0047734
Mreg	-1.05589	2.58135	8.99752e-05	0.00220223
n-Tc55	1.15554	2.3245	1.84729e-05	0.000522789
Snora75	1.14826	3.53182	1.04441e-06	3.67709e-05	#N/A
n-Te14	1.15125	5.00358	1.2328e-07	5.1396e-06
Rnu73b	1.1434	1.63712	0.000169126	0.0038079	#N/A
Nanog	-1.06305	2.76413	4.99142e-05	0.00130393
Gjb3	-1.07516	2.75706	4.64614e-05	0.00122353
4930523C07Rik	-1.08301	2.86621	2.8109e-05	0.000775306
n-Te21	1.14365	7.21608	4.47379e-08	1.97101e-06
Snora69	1.07844	3.69799	3.53048e-06	0.000113066	#N/A
Tktl1	2.8953	0.952179	3.97687e-14	3.62162e-12
Rsad2	-1.11522	1.12441	0.00192004	0.0323421
Pdk4	-1.12036	3.27838	5.82325e-06	0.000181154
n-Tt15	1.13093	4.64011	2.81986e-07	1.09705e-05
n-Ts17	1.12694	2.70611	1.03897e-05	0.000308163
n-Tw6	1.1251	1.76264	0.000137743	0.00320307
Egr3	-1.12073	5.46344	2.18903e-07	8.72456e-06
Lrrc34	-1.12186	2.09001	0.000109912	0.0026194
TrnS2	1.11789	1.12918	0.00104733	0.0191611
Usp9y	2.91893	0.309443	1.48981e-10	9.12984e-09
Arl4d	-1.14649	3.12213	5.23752e-06	0.000163557
Rbfox1	-1.14706	3.35041	3.24321e-06	0.000104595
Ccdc11	2.06606	0.663059	9.21502e-08	3.92204e-06
n-Tl5	1.11705	2.87144	8.9438e-06	0.000269488
n-Ta17	1.10804	3.76943	1.61168e-06	5.49622e-05
Pitx2	-1.16291	1.00227	0.00208874	0.0348501
n-Te18	1.10781	6.16161	1.55811e-07	6.39766e-06
n-Tv19	1.097	2.924	1.01378e-05	0.000302113
n-Tv18	1.09545	1.04579	0.00143045	0.0252084
Arc	-1.18311	3.77739	5.39421e-07	1.9849e-05
LOC102639955	2.08718	-0.00948632	5.01418e-06	0.000156883
Id1	-1.20702	5.18609	3.58572e-08	1.61022e-06
Ccdc79	2.10988	1.27265	5.05832e-10	2.92396e-08
Ap3b2	-1.22723	3.79212	2.33546e-07	9.26284e-06
LOC101056014	2.11321	4.68288	1.47521e-20	2.64256e-18
mmu-let-7c-5p	1.08147	1.71933	0.000260376	0.00562171
LOC102633028	2.1283	-0.0598599	1.06029e-05	0.000313113
AV320801	3.07077	-0.3662	9.19797e-08	3.92204e-06
LOC102639456	2.14744	1.60878	1.26396e-11	8.69358e-10
Bmp2	-1.23102	4.88095	2.87963e-08	1.30755e-06
Rnr2	1.06389	15.7327	2.59701e-07	1.01764e-05
n-Ta13	1.04474	3.47503	9.9943e-06	0.000298383
Esrrb	-1.23262	3.36712	5.69147e-07	2.08957e-05
Hsd3b6	-1.25718	1.01235	0.000739546	0.0141661
Ctrb1	-1.26284	2.02963	2.3934e-05	0.000664647
Dusp5	-1.27056	4.45266	2.18569e-08	1.01797e-06
Sall3	-1.29754	2.02595	1.22871e-05	0.000360236
Tdh	-1.30804	3.21037	2.08835e-07	8.38479e-06
LOC102639828	2.15155	1.84156	1.63685e-12	1.24683e-10
n-Ta40	1.04295	1.45499	0.000762639	0.0145571
n-Ts12	1.02644	3.54234	1.2332e-05	0.000360904
Adm	-1.37504	2.21704	2.01478e-06	6.73012e-05
LOC102633691	2.15597	9.13565	5.95817e-24	1.4283e-21
Cntn5	-1.39573	0.644202	0.000855913	0.0161671
Sox15	-1.40095	0.724796	0.000508818	0.0102272
n-Te15	1.01899	6.56302	1.1886e-06	4.15782e-05
Snora23	1.01579	5.93417	1.5851e-06	5.42832e-05	#N/A
Snord104	2.57559	5.10765	1.793e-29	6.35385e-27	-1.21591
Kcnj12	-1.43569	1.97505	2.16944e-06	7.1878e-05
Isl2	-1.43969	1.0241	0.000155909	0.00355949
Gbx2	-1.44432	0.321288	0.00206394	0.034507
Snora68	1.00862	7.08494	1.34645e-06	4.65996e-05	#N/A
Gldc	-1.44733	3.75106	1.74097e-09	9.36619e-08
Snord96a	2.57774	4.25245	2.50711e-27	7.85931e-25	#N/A
Prdm14	-1.45347	1.78436	3.93313e-06	0.000125223
Trnaq-uug	1.00197	2.03036	0.000330656	0.00691029
Nxf2	3.31263	1.78752	4.54441e-23	9.87713e-21
Gm4117	2.19713	0.152963	1.35258e-06	4.67127e-05
Hba-x	-1.47918	6.19501	5.05703e-12	3.66376e-10
LOC102639455	2.38404	0.515445	5.5675e-09	2.82728e-07
Trim67	-1.49916	0.459294	0.000693457	0.0134412
LOC102639643	2.38701	0.644894	3.57751e-09	1.86316e-07
Plcg2	-1.51614	4.14575	8.61904e-11	5.46688e-09
BC100530	2.41477	1.48835	3.64941e-13	2.97446e-11
Gfra3	-1.52365	0.15828	0.00158739	0.027411
L1td1	-1.57589	3.43043	2.55292e-10	1.5188e-08
Hbb-bh1	-1.63144	1.49421	2.0242e-06	6.74773e-05
Phf11d	-1.67677	0.681874	6.36043e-05	0.00162002
4932442L08Rik	2.58312	-0.197882	3.66497e-07	1.38614e-05
Oprd1	-1.68591	0.391992	0.000202378	0.00447014
Edn2	-1.71637	1.02937	1.13912e-05	0.000335176
LOC102637865	2.61957	-0.292157	8.65672e-07	3.09459e-05
Cubn	-1.71765	2.11944	1.22592e-08	5.91236e-07
LOC102636311	2.64282	4.13909	4.81235e-28	1.56892e-25
1700024P16Rik	2.69674	0.563616	1.03627e-10	6.497e-09
Cdx2	-1.73291	1.30122	1.69115e-06	5.71939e-05
LOC102638808	2.78863	1.94379	3.55997e-19	5.74565e-17
LOC102639708	2.87884	1.06579	2.46725e-14	2.3658e-12
Mogat2	-1.75832	0.742897	2.2495e-05	0.000627897
Ereg	-1.76107	3.3863	3.46863e-12	2.54694e-10
Tbx4	-1.77369	2.28883	2.23019e-09	1.17272e-07
LOC102635288	2.88385	-0.207928	6.37385e-08	2.74868e-06
Foxh1	-1.78813	2.26921	1.44501e-09	7.9044e-08
Gm6880	2.9244	-0.173322	2.63022e-08	1.20436e-06
Pax6	-1.91192	0.321778	8.67712e-05	0.00213342
Col2a1	-1.92296	1.38574	9.36161e-08	3.97117e-06
Zim2	2.93642	1.5409	4.62443e-18	6.7306e-16
Col9a1	-1.95238	0.977304	1.46092e-06	5.02414e-05
LOC102638084	2.95612	2.55361	9.70511e-25	2.47192e-22
Rps6kl1	-1.95585	-0.534403	0.00266073	0.0425626
Prkg2	-1.99785	1.3805	4.44058e-08	1.96168e-06
Phlda2	-2.03084	2.68715	6.51808e-13	5.13291e-11
Hbb-y	-2.03093	8.00201	2.22311e-21	4.47394e-19
Dennd1c	-2.03654	1.04255	3.20444e-07	1.23488e-05
Sec14l4	-2.08659	-0.436014	0.000883481	0.0165536
Pdzk1ip1	-2.09006	-0.710757	0.00282728	0.0448322
Calcoco2	-2.12918	1.02827	9.53013e-08	4.02463e-06
BC048679	-2.23751	-0.599218	0.00188854	0.0319017
AI481877	3.02616	1.71068	5.56384e-20	9.54697e-18
Scrt2	-2.25264	1.64558	1.46726e-10	9.0256e-09
Tfap2c	-2.30877	2.74267	8.56064e-16	1.00394e-13
mmu-miR-2137	9.65254	0.446013	6.51984e-20	1.09567e-17
Pet2	3.07372	-0.19552	5.82975e-09	2.95127e-07
Gm20136	3.15155	-0.127341	2.34787e-09	1.23063e-07
1700019D03Rik	-2.45115	1.37301	1.5395e-10	9.37365e-09
Vrtn	-2.66977	0.019532	5.01418e-06	0.000156883
Actc1	-2.71117	-0.229323	1.71074e-05	0.000488385
LOC102638477	3.22211	3.43879	2.58552e-34	1.20419e-31
Gm5483	3.27573	0.402489	6.11198e-13	4.83647e-11
4933408J17Rik	3.36407	5.85986	3.10545e-47	2.20095e-44
BC117090	3.5201	-0.378571	1.72659e-09	9.31957e-08
Hand1	-2.89792	-0.926479	0.000421961	0.00869582
Pla2g4e	-2.98238	-0.860263	0.000758987	0.0145214
Gm6621	4.09044	0.378415	3.90452e-16	4.71464e-14
Umodl1	-3.02283	-0.828372	0.000488104	0.00989624
Zcchc5	4.38646	0.667179	3.19141e-19	5.20231e-17
LOC102635507	4.40199	0.191198	1.54878e-15	1.79055e-13
LOC102637591	4.82086	0.282211	3.67317e-18	5.39427e-16
1700030F18Rik	4.86843	3.50275	2.86499e-58	2.74719e-55
Gm19582	4.94925	1.00121	1.93238e-26	5.72721e-24
0610038B21Rik	5.32754	3.5221	6.07492e-64	6.60181e-61
Slco4c1	-4.08358	-0.780123	1.73427e-05	0.000493374
Gm11514	5.6016	2.25099	1.05633e-47	7.82695e-45
Gm5600	6.30341	3.48882	1.10651e-72	1.38748e-69
3930402G23Rik	6.68525	4.56247	1.36592e-94	2.47398e-91
LOC102639045	7.86168	12.7429	6.70958e-179	8.47126e-175
LOC102639350	9.97411	0.783745	9.72623e-24	2.29779e-21
